# Supplementary material for: {S-Benzyl 3-[(6-methyl­pyridin-2-yl-κN)methyl­idene]dithio­carbazato-κ2 N 3,S}zinc
Source: Acta Crystallogr Sect E Struct Rep Online. 2012 Apr 4;68(Pt 5):m534–5. doi: 10.1107/S1600536812013529 (PMC3344295; doi:10.1107/S1600536812013529)
Supplement: Supplementary file 1 [file e-68-0m534-sup1.cif]

##############################################################################
#                                                                            #
# This CIF contains the data in a paper accepted for publication in          #
# Acta Crystallographica Section E. It conforms to the requirements of       #
# Notes for Authors for Acta Crystallographica Section E, and has been       #
# peer reviewed under the auspices of the IUCr Commission on Journals.       #
#                                                                            #
# Full details of the Crystallographic Information File format               #
# are given in the paper "The Crystallographic Information File (CIF):       #
# a New Standard Archive File for Crystallography" by S. R. Hall, F. H.      #
# Allen and I. D. Brown [Acta Cryst. (1991), A47, 655-685].                  #
#                                                                            #
# The current version of the core CIF dictionary is obtainable from          #
# ftp://ftp.iucr.org/pub/cif_core.dic.                                       #
#                                                                            #
# Software is freely available for graphical display of the structure(s)     #
# in this CIF. For information consult the CIF software page                 #
# http://www.iucr.org/resources/cif/software.                                #
#                                                                            #
# This file may be used for bona fide research purposes within the           #
# scientific community so long as proper attribution is given to the journal # 
# article from which it was obtained.                                        #
#                                                                            #
##############################################################################
data_global
_audit_creation_method     CRYSTALS_ver_14.40
_journal_date_recd_electronic     2012-03-23
_journal_date_accepted     2012-03-28
_journal_name_full     'Acta Crystallographica, Section E'
_journal_year     2012
_journal_volume     68
_journal_issue      5
_journal_page_first     m534
_journal_page_last     m535
_journal_paper_category     QM
_journal_paper_doi     10.1107/S1600536812013529
_journal_coeditor_code     WM2612
_publ_contact_author_name     'Thahira B.S.A. Ravoof'
_publ_contact_author_address
;
Department of Chemistry
Faculty of Science
Universiti Putra Malaysia
43400 UPM, Serdang
Selangor, Malaysia
;
_publ_contact_author_email     'thahira.begum@science.upm.edu.my'
_publ_contact_author_fax     '+60389435380'
_publ_contact_author_phone     '+60389466804'
_publ_section_title
;\
{<i>S</i>-Benzyl
3-[(6-methylpyridin-2-yl-\k<i>N</i>)methylidene]dithiocarbazato-\
\k^2^<i>N</i>^3^,<i>S</i>}zinc
;
loop_
    _publ_author_name
    _publ_author_address
    'Ravoof, Thahira B. S. A.'
;
Department of Chemistry
Faculty of Science
Universiti Putra Malaysia
43400 UPM, Serdang
Selangor, Malaysia
;
    'Omar, Siti Aminah'
;
Department of Chemistry
Faculty of Science
Universiti Putra Malaysia
43400 UPM, Serdang
Selangor, Malaysia
;
    'Mohamed Tahir, Mohamed Ibrahim'
;
Department of Chemistry
Faculty of Science
Universiti Putra Malaysia
43400 UPM, Serdang
Selangor, Malaysia
;
    'Crouse, Karen A.'
;
Department of Chemistry
Faculty of Science
Universiti Putra Malaysia
43400 UPM, Serdang
Selangor, Malaysia
;
data_I
_chemical_name_systematic
;
{<i>S</i>-Benzyl 3-[(6-methylpyridin-2-yl-\
\k<i>N</i>)methylidene]dithiocarbazato-\k^2^<i>N</i>^3^,<i>S</i>}zinc
;
_chemical_formula_moiety     'C30 H28 N6 S4 Zn1'
_chemical_formula_sum     'C30 H28 N6 S4 Zn1'
_chemical_formula_iupac     '[Zn (C15 H14 N3 S2)2]'
_chemical_formula_weight     666.24
_chemical_melting_point     ?
_symmetry_cell_setting     monoclinic
_symmetry_space_group_name_H-M     'P 21/c'
_symmetry_space_group_name_Hall     '-P 2ybc'
loop_
    _symmetry_equiv_pos_as_xyz
    'x,y,z'
    '-x,-y,-z'
    '-x,y+1/2,-z+1/2'
    'x,-y+1/2,z+1/2'
_cell_length_a     14.8931(8)
_cell_length_b     13.0630(5)
_cell_length_c     17.1706(9)
_cell_angle_alpha     90
_cell_angle_beta     112.855(6)
_cell_angle_gamma     90
_cell_volume     3078.2(3)
_cell_formula_units_Z     4
_cell_measurement_reflns_used     6730
_cell_measurement_theta_min     2
_cell_measurement_theta_max     29
_cell_measurement_temperature     150
_exptl_crystal_description     'prism'
_exptl_crystal_colour     'yellow'
_exptl_crystal_size_max     0.24
_exptl_crystal_size_mid     0.18
_exptl_crystal_size_min     0.16
_exptl_crystal_density_diffrn     1.438
_exptl_crystal_density_meas     ?
_exptl_crystal_density_method     'not measured'
_exptl_crystal_F_000     1376
_exptl_absorpt_coefficient_mu     1.100
_exptl_absorpt_correction_type     multi-scan
_exptl_absorpt_process_details     '(CrysAlis PRO; Agilent, 2011)'
_exptl_absorpt_correction_T_min     0.82
_exptl_absorpt_correction_T_max     0.84
_exptl_special_details
;
The crystal was placed in the cold stream of an Oxford Cryosystems open-flow
nitrogen cryostat (Cosier & Glazer, 1986) with a nominal stability of 0.1 K.
Cosier, J. & Glazer, A.<i>M</i>., 1986. J. Appl. Cryst. 105--107.
;
_diffrn_ambient_temperature     150
_diffrn_radiation_type     'Mo K\a'
_diffrn_radiation_wavelength     0.71073
_diffrn_radiation_source     'sealed X-ray tube'
_diffrn_radiation_monochromator     'graphite'
_diffrn_measurement_device_type     'Oxford Diffraction Gemini'
_diffrn_measurement_device     'Area'
_diffrn_measurement_method     '\f scans'
_diffrn_reflns_number     20496
_diffrn_reflns_av_R_equivalents     0.040
_diffrn_reflns_theta_min     2.192
_diffrn_reflns_theta_max     28.904
_diffrn_reflns_theta_full     25.147
_diffrn_measured_fraction_theta_max     0.881
_diffrn_measured_fraction_theta_full     0.970
_diffrn_reflns_limit_h_min     -19
_diffrn_reflns_limit_h_max     16
_diffrn_reflns_limit_k_min     -17
_diffrn_reflns_limit_k_max     16
_diffrn_reflns_limit_l_min     -23
_diffrn_reflns_limit_l_max     22
_diffrn_standards_number     0
_diffrn_standards_interval_count     .
_diffrn_standards_interval_time     .
_diffrn_standards_decay_%     ?
_refine_special_details     ?
_reflns_number_total     7140
_reflns_number_gt     5960
_reflns_threshold_expression     I>2.0\s(I)
_refine_ls_structure_factor_coef     Fsqd
_refine_ls_matrix_type     full
_refine_ls_R_factor_all     0.0462
_refine_ls_R_factor_gt     0.0348
_refine_ls_wR_factor_all     0.0761
_refine_ls_wR_factor_gt     0.0697
_refine_ls_wR_factor_ref     0.0761
_refine_ls_goodness_of_fit_ref     0.9982
_refine_ls_number_reflns     7140
_refine_ls_number_parameters     370
_refine_ls_number_restraints     0
_refine_ls_hydrogen_treatment     constr
_refine_ls_weighting_scheme     calc
_refine_ls_weighting_details
;
Method= Modified Sheldrick
w=1/[\s^2^(F^2^) + (0.02P)^2^ + 2.20P], where P=(max(Fo^2^,0) + 2Fc^2^)/3
;
_atom_sites_solution_hydrogens     difmap
_atom_sites_solution_primary     direct
_refine_ls_shift/su_max     0.0006939
_refine_ls_shift/su_mean     0.0000374
_refine_diff_density_max     0.60
_refine_diff_density_min     -0.44
_refine_ls_extinction_method     'None'
loop_
    _atom_type_symbol
    _atom_type_scat_Cromer_Mann_a1
    _atom_type_scat_Cromer_Mann_a2
    _atom_type_scat_Cromer_Mann_a3
    _atom_type_scat_Cromer_Mann_a4
    _atom_type_scat_Cromer_Mann_b1
    _atom_type_scat_Cromer_Mann_b2
    _atom_type_scat_Cromer_Mann_b3
    _atom_type_scat_Cromer_Mann_b4
    _atom_type_scat_Cromer_Mann_c
    _atom_type_scat_dispersion_real
    _atom_type_scat_dispersion_imag
    _atom_type_scat_source
    C 2.3100 1.0200 1.5886 0.8650 20.8439 10.2075 0.5687 51.6512 0.2156 0.0033
                                                                          0.0016
                                'International Tables Vol C 4.2.6.8 and 6.1.1.4'
    H 0.4930 0.3229 0.1402 0.0408 10.5109 26.1257 3.1424 57.7998 0.0030 0.0000
                                                                          0.0000
                                'International Tables Vol C 4.2.6.8 and 6.1.1.4'
    N 12.2126 3.1322 2.0125 1.1663 0.0057 9.8933 28.9975 0.5826 -11.5290 0.0061
                                                                          0.0033
                                'International Tables Vol C 4.2.6.8 and 6.1.1.4'
    S 6.9053 5.2034 1.4379 1.5863 1.4679 22.2151 0.2536 56.1720 0.8669 0.1246
                                                                          0.1234
                                'International Tables Vol C 4.2.6.8 and 6.1.1.4'
    Zn 14.0743 7.0318 5.1652 2.4100 3.2655 0.2333 10.3163 58.7097 1.3041 0.2839
                                                                          1.4301
                                'International Tables Vol C 4.2.6.8 and 6.1.1.4'
_computing_data_collection     'Gemini User Manual (Oxford Diffraction, 2006)'
_computing_cell_refinement     'CrysAlis PRO (Agilent, 2011)'
_computing_data_reduction     'CrysAlis PRO (Agilent, 2011)'
_computing_structure_solution     'SIR92 (Altomare <i>et al.</i>, 1994)'
_computing_structure_refinement     'CRYSTALS (Betteridge <i>et al.</i>, 2003)'
_computing_molecular_graphics     'CAMERON (Watkin <i>et al.</i>, 1996)'
_computing_publication_material     'CRYSTALS (Betteridge <i>et al.</i>, 2003)'
loop_
    _atom_site_type_symbol
    _atom_site_label
    _atom_site_fract_x
    _atom_site_fract_y
    _atom_site_fract_z
    _atom_site_U_iso_or_equiv
    _atom_site_adp_type
    _atom_site_occupancy
    _atom_site_disorder_assembly
    _atom_site_disorder_group
    Zn Zn1 0.300629(18) 0.602950(17) 0.084816(14) 0.0209 Uani 1.0000 . .
    C C101 0.27973(16) 0.77374(16) -0.03043(13) 0.0272 Uani 1.0000 . .
    N N102 0.25268(13) 0.74645(13) 0.02846(10) 0.0231 Uani 1.0000 . .
    N N103 0.20970(14) 0.81978(13) 0.06093(11) 0.0266 Uani 1.0000 . .
    C C104 0.18607(15) 0.78256(15) 0.12131(13) 0.0238 Uani 1.0000 . .
    S S105 0.20083(4) 0.66180(4) 0.16361(3) 0.0242 Uani 1.0000 . .
    S S106 0.13026(5) 0.86700(4) 0.16857(4) 0.0303 Uani 1.0000 . .
    C C107 0.1375(2) 0.99155(16) 0.12297(15) 0.0360 Uani 1.0000 . .
    C C108 0.10104(17) 1.06947(15) 0.16809(13) 0.0254 Uani 1.0000 . .
    C C109 0.00675(19) 1.10708(19) 0.13364(16) 0.0401 Uani 1.0000 . .
    C C110 -0.0244(2) 1.1781(2) 0.1783(2) 0.0518 Uani 1.0000 . .
    C C111 0.0374(2) 1.2108(2) 0.25574(18) 0.0475 Uani 1.0000 . .
    C C112 0.1300(2) 1.17467(19) 0.29026(16) 0.0419 Uani 1.0000 . .
    C C113 0.16190(18) 1.10461(17) 0.24719(14) 0.0329 Uani 1.0000 . .
    C C114 0.32420(16) 0.69782(16) -0.06656(12) 0.0254 Uani 1.0000 . .
    N N115 0.33418(12) 0.60182(13) -0.03328(10) 0.0220 Uani 1.0000 . .
    C C116 0.36939(15) 0.52813(17) -0.06804(12) 0.0249 Uani 1.0000 . .
    C C117 0.39613(17) 0.54928(19) -0.13592(13) 0.0323 Uani 1.0000 . .
    C C118 0.38820(17) 0.6466(2) -0.16798(14) 0.0353 Uani 1.0000 . .
    C C119 0.35103(17) 0.72300(19) -0.13278(13) 0.0318 Uani 1.0000 . .
    C C120 0.37826(17) 0.42206(17) -0.03333(14) 0.0310 Uani 1.0000 . .
    C C201 0.33127(15) 0.39948(15) 0.16182(12) 0.0219 Uani 1.0000 . .
    N N202 0.37232(12) 0.48744(12) 0.17189(10) 0.0193 Uani 1.0000 . .
    N N203 0.45554(12) 0.50154(12) 0.24379(10) 0.0209 Uani 1.0000 . .
    C C204 0.49345(15) 0.59270(15) 0.24628(12) 0.0201 Uani 1.0000 . .
    S S205 0.46105(4) 0.68753(4) 0.17153(3) 0.0241 Uani 1.0000 . .
    S S206 0.59395(4) 0.62465(4) 0.33815(3) 0.0270 Uani 1.0000 . .
    C C207 0.60458(17) 0.51704(16) 0.40886(13) 0.0287 Uani 1.0000 . .
    C C208 0.65317(16) 0.55374(16) 0.49885(12) 0.0251 Uani 1.0000 . .
    C C209 0.75115(17) 0.53836(17) 0.54403(13) 0.0296 Uani 1.0000 . .
    C C210 0.79462(18) 0.5666(2) 0.62843(14) 0.0378 Uani 1.0000 . .
    C C211 0.7396(2) 0.6122(2) 0.66756(15) 0.0422 Uani 1.0000 . .
    C C212 0.6416(2) 0.6308(2) 0.62209(15) 0.0430 Uani 1.0000 . .
    C C213 0.59881(18) 0.60225(18) 0.53807(15) 0.0351 Uani 1.0000 . .
    C C214 0.23803(15) 0.38605(15) 0.09042(12) 0.0216 Uani 1.0000 . .
    N N215 0.20544(12) 0.46762(13) 0.03850(10) 0.0218 Uani 1.0000 . .
    C C216 0.11911(16) 0.46101(17) -0.02648(13) 0.0266 Uani 1.0000 . .
    C C217 0.06312(18) 0.37251(19) -0.04065(15) 0.0350 Uani 1.0000 . .
    C C218 0.09638(18) 0.28982(19) 0.01244(15) 0.0388 Uani 1.0000 . .
    C C219 0.18571(17) 0.29602(17) 0.07917(14) 0.0302 Uani 1.0000 . .
    C C220 0.08524(18) 0.55213(19) -0.08347(14) 0.0369 Uani 1.0000 . .
    H H1011 0.2715 0.8424 -0.0515 0.0327 Uiso 1.0000 . .
    H H1072 0.2072 1.0050 0.1335 0.0461 Uiso 1.0000 . .
    H H1071 0.0962 0.9913 0.0627 0.0454 Uiso 1.0000 . .
    H H1091 -0.0363 1.0851 0.0796 0.0501 Uiso 1.0000 . .
    H H1101 -0.0889 1.2035 0.1551 0.0624 Uiso 1.0000 . .
    H H1111 0.0150 1.2586 0.2866 0.0587 Uiso 1.0000 . .
    H H1121 0.1747 1.1974 0.3454 0.0517 Uiso 1.0000 . .
    H H1131 0.2276 1.0814 0.2716 0.0400 Uiso 1.0000 . .
    H H1171 0.4218 0.4964 -0.1593 0.0404 Uiso 1.0000 . .
    H H1181 0.4076 0.6625 -0.2132 0.0415 Uiso 1.0000 . .
    H H1191 0.3423 0.7915 -0.1540 0.0399 Uiso 1.0000 . .
    H H1202 0.4177 0.3813 -0.0527 0.0470 Uiso 1.0000 . .
    H H1201 0.4052 0.4216 0.0275 0.0468 Uiso 1.0000 . .
    H H1203 0.3161 0.3906 -0.0510 0.0476 Uiso 1.0000 . .
    H H2011 0.3592 0.3449 0.1992 0.0266 Uiso 1.0000 . .
    H H2072 0.6431 0.4624 0.3966 0.0372 Uiso 1.0000 . .
    H H2071 0.5394 0.4936 0.3977 0.0362 Uiso 1.0000 . .
    H H2091 0.7893 0.5079 0.5173 0.0370 Uiso 1.0000 . .
    H H2101 0.8626 0.5554 0.6590 0.0470 Uiso 1.0000 . .
    H H2111 0.7694 0.6310 0.7260 0.0503 Uiso 1.0000 . .
    H H2121 0.6039 0.6645 0.6492 0.0506 Uiso 1.0000 . .
    H H2131 0.5299 0.6139 0.5059 0.0429 Uiso 1.0000 . .
    H H2171 0.0017 0.3713 -0.0865 0.0417 Uiso 1.0000 . .
    H H2181 0.0575 0.2294 0.0036 0.0463 Uiso 1.0000 . .
    H H2191 0.2108 0.2407 0.1158 0.0359 Uiso 1.0000 . .
    H H2202 0.0192 0.5429 -0.1229 0.0561 Uiso 1.0000 . .
    H H2201 0.0899 0.6126 -0.0497 0.0562 Uiso 1.0000 . .
    H H2203 0.1277 0.5617 -0.1133 0.0567 Uiso 1.0000 . .
loop_
    _atom_site_aniso_label
    _atom_site_aniso_U_11
    _atom_site_aniso_U_22
    _atom_site_aniso_U_33
    _atom_site_aniso_U_12
    _atom_site_aniso_U_13
    _atom_site_aniso_U_23
    Zn1 0.02306(14) 0.01875(12) 0.02010(12) 0.00037(10) 0.00743(10) 0.00014(9)
    C101 0.0334(13) 0.0240(11) 0.0244(10) 0.0000(9) 0.0116(9) 0.0036(8)
    N102 0.0235(10) 0.0233(9) 0.0218(8) 0.0011(7) 0.0080(7) -0.0018(7)
    N103 0.0333(11) 0.0199(9) 0.0291(9) 0.0036(8) 0.0149(8) -0.0010(7)
    C104 0.0236(11) 0.0212(10) 0.0262(10) -0.0010(9) 0.0092(9) -0.0057(8)
    S105 0.0270(3) 0.0210(3) 0.0275(3) -0.0008(2) 0.0137(2) -0.0007(2)
    S106 0.0387(3) 0.0215(3) 0.0403(3) 0.0000(2) 0.0257(3) -0.0030(2)
    C107 0.0553(17) 0.0231(11) 0.0379(13) 0.0020(11) 0.0271(12) -0.0009(10)
    C108 0.0333(13) 0.0169(10) 0.0298(11) 0.0009(9) 0.0163(10) 0.0021(8)
    C109 0.0324(14) 0.0358(14) 0.0423(14) -0.0022(11) 0.0038(11) 0.0000(11)
    C110 0.0314(15) 0.0476(16) 0.076(2) 0.0186(13) 0.0209(15) 0.0102(15)
    C111 0.061(2) 0.0376(15) 0.0544(17) 0.0121(14) 0.0335(15) -0.0045(12)
    C112 0.0561(18) 0.0335(13) 0.0353(13) 0.0042(12) 0.0169(12) -0.0056(11)
    C113 0.0322(13) 0.0313(12) 0.0318(12) 0.0081(10) 0.0087(10) 0.0022(10)
    C114 0.0250(12) 0.0316(11) 0.0182(9) -0.0017(9) 0.0068(8) -0.0004(8)
    N115 0.0209(9) 0.0264(9) 0.0177(8) -0.0019(7) 0.0064(7) -0.0024(7)
    C116 0.0175(11) 0.0346(12) 0.0209(10) -0.0013(9) 0.0056(8) -0.0075(9)
    C117 0.0267(12) 0.0474(14) 0.0253(11) -0.0007(11) 0.0128(10) -0.0083(10)
    C118 0.0314(13) 0.0554(16) 0.0219(10) -0.0043(12) 0.0135(10) 0.0011(10)
    C119 0.0343(13) 0.0409(13) 0.0214(10) -0.0023(11) 0.0120(10) 0.0039(9)
    C120 0.0313(13) 0.0317(12) 0.0323(12) 0.0025(10) 0.0150(10) -0.0060(9)
    C201 0.0264(11) 0.0183(10) 0.0214(9) -0.0001(8) 0.0098(9) 0.0004(8)
    N202 0.0214(9) 0.0183(8) 0.0188(8) -0.0004(7) 0.0083(7) -0.0024(6)
    N203 0.0205(9) 0.0215(8) 0.0191(8) -0.0013(7) 0.0061(7) -0.0005(7)
    C204 0.0193(10) 0.0233(10) 0.0187(9) 0.0007(8) 0.0084(8) -0.0014(8)
    S205 0.0259(3) 0.0211(2) 0.0236(2) -0.0033(2) 0.0079(2) 0.0020(2)
    S206 0.0254(3) 0.0278(3) 0.0226(2) -0.0076(2) 0.0037(2) 0.0013(2)
    C207 0.0316(13) 0.0248(11) 0.0248(10) -0.0040(9) 0.0057(9) 0.0027(9)
    C208 0.0284(12) 0.0226(10) 0.0229(10) -0.0041(9) 0.0084(9) 0.0014(8)
    C209 0.0291(13) 0.0298(12) 0.0292(11) 0.0011(10) 0.0106(10) -0.0059(9)
    C210 0.0304(14) 0.0474(15) 0.0294(12) -0.0009(11) 0.0048(10) -0.0078(11)
    C211 0.0447(16) 0.0558(17) 0.0248(11) -0.0060(13) 0.0123(11) -0.0100(11)
    C212 0.0444(16) 0.0561(17) 0.0357(13) 0.0046(13) 0.0233(12) -0.0062(12)
    C213 0.0287(13) 0.0452(14) 0.0332(12) 0.0035(11) 0.0140(10) 0.0039(11)
    C214 0.0242(11) 0.0216(10) 0.0229(10) -0.0027(8) 0.0134(9) -0.0041(8)
    N215 0.0232(9) 0.0227(9) 0.0213(8) -0.0010(7) 0.0106(7) -0.0034(7)
    C216 0.0227(11) 0.0341(12) 0.0240(10) -0.0007(9) 0.0101(9) -0.0047(9)
    C217 0.0258(13) 0.0433(14) 0.0315(12) -0.0091(11) 0.0064(10) -0.0085(10)
    C218 0.0356(15) 0.0367(14) 0.0425(14) -0.0183(11) 0.0136(12) -0.0071(11)
    C219 0.0328(13) 0.0266(11) 0.0310(11) -0.0065(10) 0.0120(10) -0.0015(9)
    C220 0.0281(13) 0.0416(14) 0.0326(12) 0.0022(11) 0.0028(10) 0.0027(11)
loop_
    _geom_bond_atom_site_label_1
    _geom_bond_atom_site_label_2
    _geom_bond_site_symmetry_1
    _geom_bond_site_symmetry_2
    _geom_bond_distance
    _geom_bond_publ_flag
    Zn1 N102 . . 2.1032(17) yes
    Zn1 S105 . . 2.4885(6) yes
    Zn1 N115 . . 2.2692(16) yes
    Zn1 N202 . . 2.1005(16) yes
    Zn1 S205 . . 2.5263(6) yes
    Zn1 N215 . . 2.2117(17) yes
    C101 N102 . . 1.276(3) no
    C101 C114 . . 1.458(3) no
    C101 H1011 . . 0.956 no
    N102 N103 . . 1.384(2) no
    N103 C104 . . 1.311(3) no
    C104 S105 . . 1.715(2) no
    C104 S106 . . 1.758(2) no
    S106 C107 . . 1.827(2) no
    C107 C108 . . 1.503(3) no
    C107 H1072 . . 0.998 no
    C107 H1071 . . 0.977 no
    C108 C109 . . 1.385(3) no
    C108 C113 . . 1.386(3) no
    C109 C110 . . 1.393(4) no
    C109 H1091 . . 0.945 no
    C110 C111 . . 1.359(4) no
    C110 H1101 . . 0.946 no
    C111 C112 . . 1.356(4) no
    C111 H1111 . . 0.959 no
    C112 C113 . . 1.373(3) no
    C112 H1121 . . 0.968 no
    C113 H1131 . . 0.953 no
    C114 N115 . . 1.362(3) no
    C114 C119 . . 1.383(3) no
    N115 C116 . . 1.342(3) no
    C116 C117 . . 1.398(3) no
    C116 C120 . . 1.494(3) no
    C117 C118 . . 1.372(3) no
    C117 H1171 . . 0.950 no
    C118 C119 . . 1.389(3) no
    C118 H1181 . . 0.951 no
    C119 H1191 . . 0.956 no
    C120 H1202 . . 0.944 no
    C120 H1201 . . 0.963 no
    C120 H1203 . . 0.948 no
    C201 N202 . . 1.281(2) no
    C201 C214 . . 1.463(3) no
    C201 H2011 . . 0.942 no
    N202 N203 . . 1.380(2) no
    N203 C204 . . 1.312(2) no
    C204 S205 . . 1.713(2) no
    C204 S206 . . 1.752(2) no
    S206 C207 . . 1.824(2) no
    C207 C208 . . 1.507(3) no
    C207 H2072 . . 0.988 no
    C207 H2071 . . 0.964 no
    C208 C209 . . 1.376(3) no
    C208 C213 . . 1.391(3) no
    C209 C210 . . 1.388(3) no
    C209 H2091 . . 0.945 no
    C210 C211 . . 1.380(3) no
    C210 H2101 . . 0.953 no
    C211 C212 . . 1.383(4) no
    C211 H2111 . . 0.958 no
    C212 C213 . . 1.383(3) no
    C212 H2121 . . 0.962 no
    C213 H2131 . . 0.970 no
    C214 N215 . . 1.353(3) no
    C214 C219 . . 1.382(3) no
    N215 C216 . . 1.338(3) no
    C216 C217 . . 1.390(3) no
    C216 C220 . . 1.498(3) no
    C217 C218 . . 1.376(3) no
    C217 H2171 . . 0.948 no
    C218 C219 . . 1.380(3) no
    C218 H2181 . . 0.955 no
    C219 H2191 . . 0.936 no
    C220 H2202 . . 0.960 no
    C220 H2201 . . 0.967 no
    C220 H2203 . . 0.964 no
loop_
    _geom_angle_atom_site_label_1
    _geom_angle_atom_site_label_2
    _geom_angle_atom_site_label_3
    _geom_angle_site_symmetry_1
    _geom_angle_site_symmetry_2
    _geom_angle_site_symmetry_3
    _geom_angle
    _geom_angle_publ_flag
    N102 Zn1 S105 . . . 78.87(5) no
    N102 Zn1 N115 . . . 75.40(6) no
    S105 Zn1 N115 . . . 150.83(5) no
    N102 Zn1 N202 . . . 162.87(6) no
    S105 Zn1 N202 . . . 94.63(5) no
    N115 Zn1 N202 . . . 113.82(6) no
    N102 Zn1 S205 . . . 87.46(5) no
    S105 Zn1 S205 . . . 99.92(2) no
    N115 Zn1 S205 . . . 92.49(5) no
    N202 Zn1 S205 . . . 77.98(5) no
    N102 Zn1 N215 . . . 119.43(6) no
    S105 Zn1 N215 . . . 90.44(4) no
    N115 Zn1 N215 . . . 90.36(6) no
    N202 Zn1 N215 . . . 76.08(6) no
    S205 Zn1 N215 . . . 152.73(5) no
    N102 C101 C114 . . . 118.85(19) no
    N102 C101 H1011 . . . 121.8 no
    C114 C101 H1011 . . . 119.3 no
    Zn1 N102 C101 . . . 117.28(15) no
    Zn1 N102 N103 . . . 123.99(13) no
    C101 N102 N103 . . . 117.62(18) no
    N102 N103 C104 . . . 111.73(17) no
    N103 C104 S105 . . . 130.28(16) no
    N103 C104 S106 . . . 116.92(15) no
    S105 C104 S106 . . . 112.80(12) no
    Zn1 S105 C104 . . . 93.40(7) no
    C104 S106 C107 . . . 104.10(10) no
    S106 C107 C108 . . . 106.78(15) no
    S106 C107 H1072 . . . 108.1 no
    C108 C107 H1072 . . . 110.3 no
    S106 C107 H1071 . . . 109.5 no
    C108 C107 H1071 . . . 110.0 no
    H1072 C107 H1071 . . . 112.1 no
    C107 C108 C109 . . . 122.0(2) no
    C107 C108 C113 . . . 120.0(2) no
    C109 C108 C113 . . . 118.0(2) no
    C108 C109 C110 . . . 120.0(2) no
    C108 C109 H1091 . . . 120.0 no
    C110 C109 H1091 . . . 120.0 no
    C109 C110 C111 . . . 120.3(2) no
    C109 C110 H1101 . . . 120.2 no
    C111 C110 H1101 . . . 119.5 no
    C110 C111 C112 . . . 120.4(2) no
    C110 C111 H1111 . . . 119.8 no
    C112 C111 H1111 . . . 119.8 no
    C111 C112 C113 . . . 120.2(2) no
    C111 C112 H1121 . . . 121.1 no
    C113 C112 H1121 . . . 118.7 no
    C108 C113 C112 . . . 121.1(2) no
    C108 C113 H1131 . . . 119.7 no
    C112 C113 H1131 . . . 119.2 no
    C101 C114 N115 . . . 116.19(18) no
    C101 C114 C119 . . . 120.8(2) no
    N115 C114 C119 . . . 123.0(2) no
    Zn1 N115 C114 . . . 110.05(13) no
    Zn1 N115 C116 . . . 131.44(14) no
    C114 N115 C116 . . . 118.14(17) no
    N115 C116 C117 . . . 121.1(2) no
    N115 C116 C120 . . . 118.50(18) no
    C117 C116 C120 . . . 120.42(19) no
    C116 C117 C118 . . . 120.6(2) no
    C116 C117 H1171 . . . 120.0 no
    C118 C117 H1171 . . . 119.4 no
    C117 C118 C119 . . . 118.6(2) no
    C117 C118 H1181 . . . 121.6 no
    C119 C118 H1181 . . . 119.8 no
    C118 C119 C114 . . . 118.6(2) no
    C118 C119 H1191 . . . 121.7 no
    C114 C119 H1191 . . . 119.7 no
    C116 C120 H1202 . . . 110.7 no
    C116 C120 H1201 . . . 111.9 no
    H1202 C120 H1201 . . . 109.0 no
    C116 C120 H1203 . . . 110.5 no
    H1202 C120 H1203 . . . 107.8 no
    H1201 C120 H1203 . . . 106.7 no
    N202 C201 C214 . . . 117.93(18) no
    N202 C201 H2011 . . . 121.7 no
    C214 C201 H2011 . . . 120.3 no
    Zn1 N202 C201 . . . 117.66(14) no
    Zn1 N202 N203 . . . 124.91(12) no
    C201 N202 N203 . . . 117.12(16) no
    N202 N203 C204 . . . 112.08(16) no
    N203 C204 S205 . . . 129.78(16) no
    N203 C204 S206 . . . 116.88(15) no
    S205 C204 S206 . . . 113.33(11) no
    Zn1 S205 C204 . . . 92.99(7) no
    C204 S206 C207 . . . 103.81(10) no
    S206 C207 C208 . . . 108.68(14) no
    S206 C207 H2072 . . . 108.8 no
    C208 C207 H2072 . . . 111.1 no
    S206 C207 H2071 . . . 107.0 no
    C208 C207 H2071 . . . 110.5 no
    H2072 C207 H2071 . . . 110.6 no
    C207 C208 C209 . . . 120.9(2) no
    C207 C208 C213 . . . 120.2(2) no
    C209 C208 C213 . . . 118.9(2) no
    C208 C209 C210 . . . 120.8(2) no
    C208 C209 H2091 . . . 119.5 no
    C210 C209 H2091 . . . 119.6 no
    C209 C210 C211 . . . 119.9(2) no
    C209 C210 H2101 . . . 119.9 no
    C211 C210 H2101 . . . 120.2 no
    C210 C211 C212 . . . 119.8(2) no
    C210 C211 H2111 . . . 119.9 no
    C212 C211 H2111 . . . 120.3 no
    C211 C212 C213 . . . 119.9(2) no
    C211 C212 H2121 . . . 119.5 no
    C213 C212 H2121 . . . 120.6 no
    C208 C213 C212 . . . 120.6(2) no
    C208 C213 H2131 . . . 118.8 no
    C212 C213 H2131 . . . 120.6 no
    C201 C214 N215 . . . 116.03(17) no
    C201 C214 C219 . . . 121.28(19) no
    N215 C214 C219 . . . 122.66(19) no
    Zn1 N215 C214 . . . 112.14(13) no
    Zn1 N215 C216 . . . 128.71(14) no
    C214 N215 C216 . . . 118.77(18) no
    N215 C216 C217 . . . 121.1(2) no
    N215 C216 C220 . . . 117.64(19) no
    C217 C216 C220 . . . 121.3(2) no
    C216 C217 C218 . . . 120.0(2) no
    C216 C217 H2171 . . . 118.6 no
    C218 C217 H2171 . . . 121.4 no
    C217 C218 C219 . . . 119.1(2) no
    C217 C218 H2181 . . . 120.2 no
    C219 C218 H2181 . . . 120.7 no
    C214 C219 C218 . . . 118.4(2) no
    C214 C219 H2191 . . . 120.5 no
    C218 C219 H2191 . . . 121.2 no
    C216 C220 H2202 . . . 110.7 no
    C216 C220 H2201 . . . 109.2 no
    H2202 C220 H2201 . . . 110.0 no
    C216 C220 H2203 . . . 109.1 no
    H2202 C220 H2203 . . . 110.1 no
    H2201 C220 H2203 . . . 107.7 no
loop_
    _geom_hbond_atom_site_label_D
    _geom_hbond_atom_site_label_H
    _geom_hbond_atom_site_label_A
    _geom_hbond_site_symmetry_A
    _geom_hbond_distance_DH
    _geom_hbond_distance_HA
    _geom_hbond_distance_DA
    _geom_hbond_angle_DHA
    C217 H2171 S105 2_565 0.95 2.82 3.697(3) 155
