# Supplementary material for: {S-Benzyl 3-[(6-methyl­pyridin-2-yl-κN)methyl­idene]dithio­carbazato-κ2 N 3,S}zinc
Source: Acta Crystallogr Sect E Struct Rep Online. 2012 Apr 4;68(Pt 5):m534–5. doi: 10.1107/S1600536812013529 (PMC3344295; doi:10.1107/S1600536812013529)
Supplement: Supplementary file 2 [file e-68-0m534-Isup2.hkl]

data_I
#  1239_Zn-SB6M2Py in P2(1)/c              
_audit_creation_date        "12-03-21"
_audit_creation_method      CRYSTALS 

_cell_length_a                    14.8931(8)
_cell_angle_alpha                 90
_cell_length_b                    13.0630(5)
_cell_angle_beta                  112.855(6)
_cell_length_c                    17.1706(9)
_cell_angle_gamma                 90
loop_
 _symmetry_equiv_pos_as_xyz
 'x,y,z'
 '-x,-y,-z'
 '-x,y+1/2,-z+1/2'
 'x,-y+1/2,z+1/2'

# NOTE FO on scale of Fc,      0.28457
# Status flags: 
#    o - used in refinement 
#    < - excluded by I/sigmaI cutoff 
#    l - excluded at low resolution  
#    h - excluded at high resolution  
#    x - excluded for another reason  

loop_
_refln_index_h
_refln_index_k
_refln_index_l
_refln_F_squared_meas
_refln_F_squared_calc
_refln_F_squared_sigma
_refln_observed_status
_refln_refinement_weight
   2   0   0    29030.31    28877.72      494.90 o   0.3111E-05
   3   0   0     2058.22     2075.07       40.73 o   0.1145E-03
   4   0   0    12270.36    11849.67      233.15 o   0.6029E-05
   5   0   0     1641.23     1385.79       52.21 o   0.1382E-03
   6   0   0      417.12      374.79       25.24 o   0.6321E-03
   7   0   0       21.32       27.17       15.11 o   0.3515E-02
   8   0   0       84.49      107.77       25.91 o   0.1114E-02
   9   0   0      422.81      313.72       51.77 o   0.2842E-03
  10   0   0     8252.47     8315.23      306.24 o   0.6551E-05
  11   0   0      277.17      224.22       48.96 o   0.3374E-03
  12   0   0     5870.83     5405.20      186.47 o   0.1532E-04
  13   0   0      566.27      539.26       78.71 o   0.1319E-03
  14   0   0      336.30      354.10       59.57 o   0.2282E-03
  15   0   0     1207.84     1298.59      120.58 o   0.5472E-04
  16   0   0       -2.90       23.59       34.91 o   0.2260E-04
  17   0   0      194.70      168.73       57.80 o   0.2666E-03
   2   1   0     2211.02     2337.58       31.71 o   0.3394E-03
   3   1   0    12875.79    12909.76      166.00 o   0.6477E-05
   4   1   0      375.68      354.04       14.19 o   0.9330E-03
   5   1   0       60.41       53.50        5.92 o   0.6314E-02
   6   1   0     9473.17     9416.56      138.76 o   0.1079E-04
   7   1   0    10820.49    10160.38      159.68 o   0.8925E-05
   8   1   0     1137.52     1262.93       58.47 o   0.1431E-03
   9   1   0       90.31       80.13       17.95 o   0.1961E-02
  10   1   0       30.08       20.83       16.82 o   0.2976E-02
  11   1   0     3837.57     3938.82      193.71 o   0.1815E-04
  12   1   0       16.31        8.79       13.01 o   0.5152E-02
  13   1   0     1740.27     1812.21       78.16 o   0.8379E-04
  14   1   0      108.80      102.97       28.94 o   0.9302E-03
  15   1   0       90.11      134.85       27.59 o   0.9684E-03
  16   1   0      296.72      273.69       44.66 o   0.3758E-03
  17   1   0      244.06      276.29       43.91 o   0.3918E-03
   1   2   0     6702.12     6766.12      126.86 o   0.4175E-04
   2   2   0       94.50       77.57        4.78 o   0.4782E-02
   3   2   0     2457.59     2388.51       38.94 o   0.9759E-04
   4   2   0    12033.00    11247.12      184.02 o   0.7279E-05
   5   2   0       56.68       53.76        8.25 o   0.5261E-02
   6   2   0      645.49      572.91       25.75 o   0.4584E-03
   7   2   0        4.61        2.29        6.30 o   0.2158E-01
   8   2   0     1931.60     1732.19       68.99 o   0.9406E-04
   9   2   0      153.16      188.81       19.39 o   0.1274E-02
  10   2   0      508.29      605.29       62.58 o   0.1863E-03
  11   2   0      484.93      466.42       45.56 o   0.3082E-03
  12   2   0       24.35       23.49       17.25 o   0.2857E-02
  13   2   0      665.62      655.78       48.56 o   0.2463E-03
  14   2   0      165.98      192.77       31.79 o   0.6972E-03
  15   2   0      490.82      441.89       55.21 o   0.2393E-03
  16   2   0       74.34       77.99       24.07 o   0.1331E-02
  17   2   0       75.87        0.59       30.99 o   0.9833E-03
   1   3   0     9400.73     8891.47      123.53 o   0.1194E-04
   2   3   0     3267.62     3105.80       47.48 o   0.6618E-04
   3   3   0      156.99      169.54        6.88 o   0.2326E-02
   4   3   0    16165.68    16711.29      213.19 o   0.4109E-05
   5   3   0     1781.36     1740.57       45.49 o   0.1292E-03
   6   3   0    12414.99    12326.76      199.87 o   0.6356E-05
   7   3   0     4654.62     4550.18      119.89 o   0.2710E-04
   8   3   0     1326.78     1302.12       56.24 o   0.1417E-03
   9   3   0     3510.26     3404.13      106.37 o   0.3864E-04
  10   3   0      114.74      105.71       16.99 o   0.1872E-02
  11   3   0     3182.92     2908.65      100.69 o   0.4539E-04
  12   3   0      694.67      787.18       46.61 o   0.2393E-03
  13   3   0     1792.90     1793.43       80.42 o   0.8124E-04
  14   3   0     1527.25     1513.34       76.52 o   0.9481E-04
  15   3   0        1.58        0.28       19.13 o   0.7464E-04
  16   3   0      651.47      714.20       64.54 o   0.1675E-03
  17   3   0      518.29      642.84       83.51 o   0.1175E-03
   0   4   0    33646.98    31420.15      570.40 o   0.9916E-06
   1   4   0      479.43      539.26       15.00 o   0.6549E-03
   2   4   0     2130.81     2227.83       34.11 o   0.1129E-03
   3   4   0     4338.32     4257.18       71.69 o   0.3941E-04
   4   4   0      348.20      356.67       19.51 o   0.8098E-03
   5   4   0     1610.29     1691.12       47.67 o   0.1323E-03
   6   4   0      736.08      744.96       37.27 o   0.2996E-03
   7   4   0     5193.40     5026.38      131.42 o   0.2286E-04
   8   4   0     1162.88     1275.97       53.44 o   0.1543E-03
   9   4   0      221.98      231.67       20.74 o   0.1039E-02
  10   4   0     6561.24     6139.85      144.99 o   0.1719E-04
  11   4   0     6243.23     5965.94      153.15 o   0.1709E-04
  12   4   0       63.03       54.32       17.39 o   0.2324E-02
  13   4   0      340.94      345.53       35.66 o   0.4765E-03
  14   4   0      329.77      256.50       37.19 o   0.4887E-03
  15   4   0       69.86       43.52       19.55 o   0.2003E-02
  16   4   0        7.57        0.94       21.07 o   0.1160E-02
  17   4   0      630.99      531.04       93.47 o   0.9838E-04
   1   5   0     4991.84     4732.88       89.52 o   0.3092E-04
   2   5   0     8241.35     7886.87      107.56 o   0.1491E-04
   3   5   0      430.76      461.57       16.65 o   0.7182E-03
   4   5   0     2853.06     2556.86       51.81 o   0.7872E-04
   5   5   0      555.41      531.88       24.37 o   0.5114E-03
   6   5   0       21.26       15.54        6.69 o   0.1202E-01
   7   5   0     1315.18     1425.65       48.78 o   0.1521E-03
   8   5   0     2605.59     2584.39       75.49 o   0.6510E-04
   9   5   0       -1.60        1.64        9.76 o   0.1129E-02
  10   5   0      973.03      921.57       40.40 o   0.2371E-03
  11   5   0     3837.69     3880.89      113.38 o   0.3314E-04
  12   5   0      123.61      129.12       21.33 o   0.1341E-02
  13   5   0     1229.95     1295.17       65.96 o   0.1234E-03
  14   5   0       97.43      115.59       23.27 o   0.1265E-02
  15   5   0      244.45      171.35       34.50 o   0.6084E-03
  16   5   0      308.91      382.84       71.52 o   0.1673E-03
   0   6   0      161.90      169.48       10.64 o   0.2005E-02
   1   6   0      119.68       98.25       10.68 o   0.2827E-02
   2   6   0     5185.27     5088.80       77.26 o   0.3057E-04
   3   6   0    17742.18    16915.31      271.67 o   0.3490E-05
   4   6   0      855.09      770.88       25.86 o   0.3573E-03
   5   6   0    10650.57    10436.80      163.99 o   0.8677E-05
   6   6   0       82.77       65.94       11.79 o   0.3346E-02
   7   6   0     1445.79     1516.16       46.78 o   0.1473E-03
   8   6   0       88.50       86.20       12.96 o   0.2752E-02
   9   6   0     1318.20     1218.94       45.94 o   0.1726E-03
  10   6   0     1152.85     1059.75       55.21 o   0.1626E-03
  11   6   0      584.85      605.60       40.46 o   0.3155E-03
  12   6   0     2051.00     2135.00       82.50 o   0.7122E-04
  13   6   0       99.36      111.04       20.82 o   0.1482E-02
  14   6   0       22.40       22.16       19.46 o   0.2337E-02
  15   6   0     1857.27     1806.64      112.57 o   0.5362E-04
  16   6   0       29.94       22.75       32.90 o   0.8786E-03
   1   7   0     1536.83     1593.17       43.10 o   0.1476E-03
   2   7   0       31.50       15.48        7.12 o   0.1032E-01
   3   7   0     7243.05     7085.36      119.17 o   0.1667E-04
   4   7   0    14245.30    14954.48      161.58 o   0.5359E-05
   5   7   0     2623.52     2452.04       53.57 o   0.8249E-04
   6   7   0     9605.10     9352.50      138.17 o   0.1080E-04
   7   7   0       12.78       12.69        7.00 o   0.1301E-01
   8   7   0     1125.69     1105.54       37.79 o   0.2172E-03
   9   7   0      617.14      625.96       30.97 o   0.3908E-03
  10   7   0      297.82      277.16       28.01 o   0.6872E-03
  11   7   0      260.24      237.78       36.50 o   0.5244E-03
  12   7   0       63.98       33.65       25.48 o   0.1340E-02
  13   7   0     1005.32      886.60       77.07 o   0.1179E-03
  14   7   0      419.11      346.15       53.15 o   0.2690E-03
  15   7   0      -51.17       39.63       32.68 o   0.8585E-03
   0   8   0     4127.68     4101.38       87.11 o   0.3758E-04
   1   8   0      693.67      675.94       23.70 o   0.4281E-03
   2   8   0     1322.46     1327.28       39.75 o   0.1806E-03
   3   8   0     2972.12     2946.30       66.57 o   0.6211E-04
   4   8   0     1265.58     1369.97       41.87 o   0.1743E-03
   5   8   0      171.13      146.67       13.44 o   0.1869E-02
   6   8   0      628.00      616.05       25.62 o   0.4452E-03
   7   8   0     4578.78     4418.20       98.77 o   0.3184E-04
   8   8   0      848.84      876.65       39.37 o   0.2565E-03
   9   8   0     1597.80     1555.33       63.47 o   0.1118E-03
  10   8   0       76.56       65.97       22.98 o   0.1464E-02
  11   8   0     2344.64     2366.00      111.05 o   0.4804E-04
  12   8   0      103.77      111.32       27.09 o   0.1020E-02
  13   8   0       54.83       63.86       23.00 o   0.1502E-02
  14   8   0      106.65      145.58       27.83 o   0.9290E-03
  15   8   0       15.23       13.03       26.69 o   0.1346E-02
   1   9   0      302.32      321.60       16.25 o   0.9854E-03
   2   9   0     6843.85     6494.68      118.68 o   0.1836E-04
   3   9   0       92.82       79.78       12.83 o   0.2826E-02
   4   9   0       41.29       23.48        9.54 o   0.6409E-02
   5   9   0     2114.64     2203.62       59.94 o   0.8944E-04
   6   9   0      251.06      272.98       21.01 o   0.9377E-03
   7   9   0     2180.64     2141.13       64.76 o   0.8567E-04
   8   9   0       68.51       83.31       12.32 o   0.3055E-02
   9   9   0      773.28      843.42       47.41 o   0.2249E-03
  10   9   0       36.42       23.13       18.15 o   0.2560E-02
  11   9   0      183.03      169.73       29.93 o   0.7704E-03
  12   9   0      389.23      359.17       46.47 o   0.3278E-03
  13   9   0       69.83       63.44       23.40 o   0.1440E-02
  14   9   0       24.96       35.63       19.52 o   0.2211E-02
  15   9   0       90.59       24.27       44.86 o   0.4726E-03
   0  10   0     8202.09     7994.41      155.19 o   0.1245E-04
   1  10   0     3567.94     3527.72       68.46 o   0.5029E-04
   2  10   0       30.61       26.64        6.85 o   0.9162E-02
   3  10   0     3052.73     3042.89       72.63 o   0.5732E-04
   4  10   0      879.16      885.07       36.73 o   0.2663E-03
   5  10   0     3894.23     3695.64       89.12 o   0.4071E-04
   6  10   0     2501.54     2481.79       70.03 o   0.7129E-04
   7  10   0     2407.49     2166.48       82.68 o   0.6776E-04
   8  10   0     2401.17     2326.96       72.59 o   0.7286E-04
   9  10   0       80.43       79.75       16.91 o   0.2148E-02
  10  10   0      341.50      313.62       41.35 o   0.4029E-03
  11  10   0      -12.50        1.90       19.11 o   0.2651E-02
  12  10   0      141.54      148.56       31.21 o   0.7648E-03
  13  10   0     2201.65     2183.79      117.24 o   0.4675E-04
  14  10   0      202.45      199.25       40.23 o   0.4799E-03
  15  10   0      589.75      530.42       90.71 o   0.1040E-03
   1  11   0       73.53       81.48       25.17 o   0.1233E-02
   2  11   0      776.68      725.42       57.69 o   0.1894E-03
   3  11   0       31.36       34.02       13.88 o   0.3749E-02
   4  11   0     4299.76     4186.60      115.25 o   0.3020E-04
   5  11   0      709.99      752.46       43.33 o   0.2615E-03
   6  11   0     7277.69     7131.85      167.24 o   0.1347E-04
   7  11   0     1497.22     1497.88       66.53 o   0.1105E-03
   8  11   0       61.74       36.19       21.20 o   0.1821E-02
   9  11   0      -13.59        4.64       17.56 o   0.3076E-02
  10  11   0       32.35       10.05       21.26 o   0.2037E-02
  11  11   0      124.11       72.47       41.27 o   0.5249E-03
  12  11   0       68.17       48.01       23.40 o   0.1496E-02
  13  11   0      649.59      635.61       93.86 o   0.9559E-04
   0  12   0      546.71      587.49       72.70 o   0.1483E-03
   1  12   0      131.55      107.29       27.34 o   0.9902E-03
   2  12   0      118.90      131.81       25.80 o   0.1047E-02
   3  12   0      121.28      158.91       27.20 o   0.9307E-03
   4  12   0     1421.62     1356.30       85.59 o   0.8709E-04
   5  12   0      -13.22        0.64       23.76 o   0.1738E-02
   6  12   0      392.31      414.92       45.09 o   0.3305E-03
   7  12   0      436.77      400.71       37.51 o   0.4142E-03
   8  12   0      138.29      138.79       28.97 o   0.8654E-03
   9  12   0       -6.89       15.01       17.70 o   0.1429E-02
  10  12   0       -5.09       12.78       22.75 o   0.3833E-03
  11  12   0      254.33      231.74       54.54 o   0.2831E-03
  12  12   0      295.75      398.29       62.84 o   0.2072E-03
  13  12   0      -59.31       27.18       45.93 o   0.4559E-03
   1  13   0     1483.83     1561.90       73.43 o   0.9857E-04
   2  13   0      923.55      986.64       69.63 o   0.1330E-03
   3  13   0      788.47      749.05       63.81 o   0.1642E-03
   4  13   0      379.49      396.12       47.04 o   0.3162E-03
   5  13   0     1087.32     1197.18       77.23 o   0.1074E-03
   6  13   0       20.46       44.46       25.87 o   0.1332E-02
   7  13   0     1317.08     1272.55      127.05 o   0.5015E-04
   8  13   0        9.05       30.38       25.76 o   0.4408E-03
   9  13   0     1200.47     1317.89      127.02 o   0.5024E-04
  10  13   0       87.72       15.54       43.06 o   0.5148E-03
   0  14   0     2328.64     2334.73      119.83 o   0.4405E-04
   1  14   0      710.68      697.96       52.92 o   0.2160E-03
   2  14   0     1072.63     1193.15       78.97 o   0.1046E-03
   3  14   0      992.86      920.60       76.53 o   0.1181E-03
   4  14   0     1760.67     1811.97      103.58 o   0.6033E-04
   5  14   0      505.52      450.20       56.24 o   0.2313E-03
   6  14   0      161.56      160.67       33.57 o   0.6689E-03
   7  14   0      303.74      219.46       65.09 o   0.2076E-03
   8  14   0      420.78      379.65       77.50 o   0.1437E-03
   9  14   0      -52.46        4.47       36.12 o   0.7409E-03
   1  15   0       -5.47        6.90       18.55 o   0.1000E-02
   2  15   0      134.18      106.66       28.18 o   0.9462E-03
   3  15   0       26.71       65.49       23.38 o   0.1507E-02
   4  15   0      147.85       99.60       37.09 o   0.6108E-03
   5  15   0      291.05      245.68       47.91 o   0.3438E-03
   6  15   0      286.63      325.93       70.27 o   0.1760E-03
   7  15   0      152.75      153.83       55.46 o   0.2918E-03
   0  16   0       -5.09        6.41       24.92 o   0.2681E-03
   1  16   0       67.33       88.47       20.24 o   0.1688E-02
   2  16   0     1684.78     1682.76       78.06 o   0.8716E-04
   3  16   0      375.80      445.49       37.74 o   0.4067E-03
   4  16   0      322.09      234.19       72.00 o   0.1723E-03
   5  16   0       34.81       28.97       30.55 o   0.9979E-03
   2  17   0      631.67      768.43      103.39 o   0.7946E-04
   3  17   0      235.51      334.79       70.35 o   0.1765E-03
   4  17   0      265.87      349.81       65.94 o   0.1955E-03
 -18   1   1      332.39      211.30       69.63 o   0.1839E-03
 -17   1   1      203.97      163.39       40.46 o   0.4890E-03
 -16   1   1      156.04      228.30       33.00 o   0.6398E-03
 -15   1   1     1447.37     1373.13       91.66 o   0.7920E-04
 -14   1   1      652.72      738.24       58.64 o   0.1888E-03
 -13   1   1       63.85       99.14       20.80 o   0.1588E-02
 -12   1   1     1041.42      923.82       68.04 o   0.1372E-03
 -11   1   1      970.22      908.05       50.79 o   0.1947E-03
 -10   1   1      346.55      305.89       29.01 o   0.6235E-03
  -9   1   1      146.97      165.81       17.78 o   0.1465E-02
  -8   1   1    17088.42    16414.75      294.29 o   0.3483E-05
  -7   1   1     6709.69     6680.88      127.19 o   0.1745E-04
  -6   1   1      537.08      525.29       21.68 o   0.5561E-03
  -5   1   1       27.31       39.01        4.46 o   0.1016E-01
  -4   1   1      130.53      156.12        7.09 o   0.2573E-02
  -3   1   1     6878.88     6504.54      112.06 o   0.1883E-04
  -2   1   1    22960.63    23109.35      280.68 o   0.7681E-05
  -1   1   1       87.06       78.61        6.38 o   0.9529E-02
   1   1   1     2959.73     2725.96       39.11 o   0.2340E-03
   2   1   1      597.52      601.11       16.07 o   0.1390E-02
   3   1   1    51479.34    51353.59      508.63 o   0.5170E-06
   4   1   1      516.57      549.64       16.46 o   0.6144E-03
   5   1   1    22990.72    22082.39      263.06 o   0.2409E-05
   6   1   1     2246.46     2341.99       48.98 o   0.9394E-04
   7   1   1    11755.18    11173.68      171.64 o   0.7640E-05
   8   1   1      198.07      218.80       15.24 o   0.1377E-02
   9   1   1       53.22       48.17       11.28 o   0.4175E-02
  10   1   1     4069.49     3895.25      138.76 o   0.2687E-04
  11   1   1      192.01      174.14       31.15 o   0.7217E-03
  12   1   1     2701.71     2957.10      118.09 o   0.3980E-04
  13   1   1     3319.61     3287.32      196.93 o   0.1907E-04
  14   1   1      234.60      285.28       31.23 o   0.6218E-03
  15   1   1      293.64      338.84       44.49 o   0.3636E-03
  16   1   1      568.99      554.44       62.46 o   0.1881E-03
  17   1   1      264.75       79.82       67.40 o   0.2055E-03
 -18   2   1      485.04      643.04       84.98 o   0.1147E-03
 -17   2   1      258.53      260.52       43.12 o   0.4048E-03
 -16   2   1      114.49       85.46       32.62 o   0.7823E-03
 -15   2   1      251.48      323.22       37.02 o   0.4805E-03
 -14   2   1      452.80      462.12       49.11 o   0.2822E-03
 -13   2   1       80.18       67.39       22.77 o   0.1473E-02
 -12   2   1       67.54       66.54       17.93 o   0.2128E-02
 -11   2   1     1675.09     1725.98       68.80 o   0.9789E-04
 -10   2   1     5645.01     5690.21      135.09 o   0.2010E-04
  -9   2   1     2196.36     2393.98       58.19 o   0.8542E-04
  -8   2   1     9035.27     9193.84      126.66 o   0.1169E-04
  -7   2   1        8.05        2.65        6.29 o   0.2025E-01
  -6   2   1     4037.86     3948.95       69.95 o   0.4350E-04
  -5   2   1       24.21       18.92        5.37 o   0.1362E-01
  -4   2   1     1119.29     1102.50       23.43 o   0.2693E-03
  -3   2   1       94.10       74.12        5.42 o   0.4733E-02
  -2   2   1    79268.28    86983.38      949.65 o   0.1886E-06
  -1   2   1    20849.34    20169.25      296.64 o   0.7588E-05
   0   2   1     9951.68     9631.56      127.36 o   0.3332E-04
   1   2   1    10985.51    10966.33      144.58 o   0.2712E-04
   2   2   1    14480.43    14101.56      163.90 o   0.5619E-05
   3   2   1      581.56      560.60       14.15 o   0.6115E-03
   4   2   1    19566.85    19092.50      253.92 o   0.3072E-05
   5   2   1       44.74       15.31        7.20 o   0.9288E-02
   6   2   1      552.10      614.19       26.91 o   0.4477E-03
   7   2   1     5894.38     6313.90      160.23 o   0.1619E-04
   8   2   1     1840.73     1800.71       70.15 o   0.9226E-04
   9   2   1     7754.38     7882.98      158.09 o   0.1274E-04
  10   2   1     3420.87     3399.33       94.55 o   0.4294E-04
  11   2   1     1486.93     1680.77      116.25 o   0.5372E-04
  12   2   1     1242.02     1347.48      111.02 o   0.6163E-04
  13   2   1      739.76      752.50       64.50 o   0.1631E-03
  14   2   1      200.16      183.97       28.37 o   0.8060E-03
  15   2   1      -55.39        2.55       23.48 o   0.1678E-02
  16   2   1      530.11      505.22       60.51 o   0.2021E-03
  17   2   1      152.20      160.11       50.37 o   0.3450E-03
 -18   3   1      176.75       58.87       54.20 o   0.3166E-03
 -17   3   1      -33.12        8.27       28.22 o   0.1201E-02
 -16   3   1      129.04       77.80       32.47 o   0.7890E-03
 -15   3   1       11.69        1.60       22.19 o   0.1987E-02
 -14   3   1       -5.76       14.03       21.79 o   0.5818E-03
 -13   3   1      381.95      369.29       35.54 o   0.4617E-03
 -12   3   1      277.52      283.13       29.55 o   0.6488E-03
 -11   3   1      829.49      837.78       47.73 o   0.2209E-03
 -10   3   1     1026.19      944.24       40.04 o   0.2326E-03
  -9   3   1       49.56       46.41        7.96 o   0.5880E-02
  -8   3   1     9779.13     9983.50      134.02 o   0.1022E-04
  -7   3   1     2292.64     2385.69       45.83 o   0.9466E-04
  -6   3   1      853.40      797.27       23.98 o   0.3623E-03
  -5   3   1      115.72       99.98        8.04 o   0.3309E-02
  -4   3   1     1861.66     1807.66       31.31 o   0.1441E-03
  -3   3   1     3413.01     3314.86       42.66 o   0.6315E-04
  -2   3   1     2665.61     2794.34       40.37 o   0.8231E-04
  -1   3   1       63.17       44.33        5.27 o   0.7066E-02
   0   3   1     3236.88     3038.05       54.05 o   0.6468E-04
   1   3   1     1365.94     1296.89       22.52 o   0.2248E-03
   2   3   1      821.52      715.45       18.41 o   0.4306E-03
   3   3   1     5429.25     5471.28       67.23 o   0.2925E-04
   4   3   1      849.41      882.36       26.42 o   0.3266E-03
   5   3   1    11257.50    11132.01      187.10 o   0.7500E-05
   6   3   1      632.88      623.41       29.61 o   0.4024E-03
   7   3   1     3223.73     3396.27       80.23 o   0.4908E-04
   8   3   1      126.16      147.35       17.61 o   0.1590E-02
   9   3   1      874.74      817.22       49.09 o   0.2144E-03
  10   3   1      436.73      450.67       36.53 o   0.4111E-03
  11   3   1      437.16      346.23       63.56 o   0.2020E-03
  12   3   1      175.12      194.23       45.03 o   0.4061E-03
  13   3   1      519.67      450.52       43.32 o   0.3279E-03
  14   3   1      603.07      639.71       49.15 o   0.2479E-03
  15   3   1       -3.81        0.55       21.65 o   0.2641E-03
  16   3   1      -21.20        7.54       28.31 o   0.1207E-02
  17   3   1      -64.17        5.76       52.09 o   0.3612E-03
 -17   4   1       27.75       18.33       30.10 o   0.1049E-02
 -16   4   1      995.19      893.23       79.50 o   0.1128E-03
 -15   4   1     2140.89     2073.43      114.14 o   0.4941E-04
 -14   4   1       41.47       21.13       22.05 o   0.1823E-02
 -13   4   1       11.30       40.36       12.50 o   0.4460E-02
 -12   4   1      714.77      691.49       46.60 o   0.2502E-03
 -11   4   1      918.78      899.85       49.87 o   0.2012E-03
 -10   4   1     1046.36     1016.87       40.11 o   0.2227E-03
  -9   4   1      153.14      174.00       12.87 o   0.1818E-02
  -8   4   1      437.72      427.66       16.49 o   0.7523E-03
  -7   4   1     1085.11     1053.89       29.19 o   0.2587E-03
  -6   4   1      728.82      790.26       21.06 o   0.4016E-03
  -5   4   1     2211.29     2156.00       43.24 o   0.1058E-03
  -4   4   1    10296.60     9829.63      117.40 o   0.1056E-04
  -3   4   1     3127.25     3223.77       40.55 o   0.6816E-04
  -2   4   1     2428.53     2357.64       43.03 o   0.9577E-04
  -1   4   1     9686.95     9800.77      128.63 o   0.1060E-04
   0   4   1     3902.49     3695.94       64.97 o   0.4787E-04
   1   4   1     8236.28     7793.68      102.81 o   0.1529E-04
   2   4   1      450.82      468.59       15.21 o   0.7253E-03
   3   4   1      300.83      241.40       12.61 o   0.1296E-02
   4   4   1      710.77      809.65       26.67 o   0.3593E-03
   5   4   1     2350.31     2348.30       62.26 o   0.8131E-04
   6   4   1        5.86        8.20        9.10 o   0.1008E-01
   7   4   1      160.71      168.86       19.79 o   0.1294E-02
   8   4   1     1475.28     1531.37       64.31 o   0.1133E-03
   9   4   1     4199.64     4255.13      125.34 o   0.2808E-04
  10   4   1      470.27      433.59       38.82 o   0.3839E-03
  11   4   1       28.25       84.22       27.21 o   0.1127E-02
  12   4   1      591.41      570.86       55.45 o   0.2202E-03
  13   4   1       85.37       49.99       22.54 o   0.1551E-02
  14   4   1      757.71      742.93       55.67 o   0.1971E-03
  15   4   1      309.22      312.79       37.65 o   0.4632E-03
  16   4   1      -20.28        2.08       22.05 o   0.1983E-02
  17   4   1      286.18      234.63       63.95 o   0.2136E-03
 -16   5   1      451.06      272.79       83.27 o   0.1294E-03
 -15   5   1      991.23      883.02       76.06 o   0.1204E-03
 -14   5   1      592.82      502.87       45.51 o   0.2932E-03
 -13   5   1      308.30      377.70       32.52 o   0.5231E-03
 -12   5   1      726.57      813.35       46.29 o   0.2363E-03
 -11   5   1      994.85     1017.48       52.10 o   0.1803E-03
 -10   5   1     2031.15     2090.18       72.58 o   0.8095E-04
  -9   5   1     3234.74     3287.92       74.58 o   0.5236E-04
  -8   5   1     1003.34      928.61       36.05 o   0.2539E-03
  -7   5   1     2095.11     2106.78       48.04 o   0.1047E-03
  -6   5   1      320.81      299.95       16.24 o   0.1004E-02
  -5   5   1    12717.94    12539.49      183.50 o   0.6442E-05
  -4   5   1    24889.29    24679.30      289.20 o   0.1999E-05
  -3   5   1      117.65      102.49        9.49 o   0.3008E-02
  -2   5   1    13989.02    14146.02      184.94 o   0.5475E-05
  -1   5   1      545.32      572.69       20.21 o   0.5447E-03
   0   5   1     1237.40     1313.06       21.19 o   0.2344E-03
   1   5   1     1242.88     1273.31       31.15 o   0.2126E-03
   2   5   1     6618.95     6657.03       89.54 o   0.2050E-04
   3   5   1    33256.06    32140.40      374.08 o   0.1194E-05
   4   5   1     2913.94     2953.53       58.71 o   0.6662E-04
   5   5   1     2758.88     2775.96       71.44 o   0.6352E-04
   6   5   1      664.62      733.09       32.66 o   0.3420E-03
   7   5   1      851.50      873.90       45.79 o   0.2246E-03
   8   5   1     4919.46     4824.18      136.84 o   0.2309E-04
   9   5   1       80.49       89.25       18.36 o   0.1882E-02
  10   5   1      156.21      131.58       24.35 o   0.1095E-02
  11   5   1      736.42      743.18       59.81 o   0.1809E-03
  12   5   1       25.31       17.53       17.82 o   0.2764E-02
  13   5   1     1219.57     1167.95       67.14 o   0.1257E-03
  14   5   1       12.60       39.17       15.64 o   0.3206E-02
  15   5   1     1410.96     1242.83       78.27 o   0.1003E-03
  16   5   1     1260.38     1362.99      133.18 o   0.4608E-04
 -16   6   1       99.45      151.05       47.32 o   0.3932E-03
 -15   6   1      329.64      419.47       69.32 o   0.1738E-03
 -14   6   1       35.05       55.91       22.42 o   0.1636E-02
 -13   6   1       47.79       33.73       16.15 o   0.2894E-02
 -12   6   1      394.10      371.85       35.09 o   0.4648E-03
 -11   6   1     4107.18     3908.85      114.93 o   0.3196E-04
 -10   6   1     4705.30     4466.81      120.46 o   0.2725E-04
  -9   6   1     1188.79     1184.24       42.15 o   0.1916E-03
  -8   6   1     8165.64     7740.74      137.22 o   0.1372E-04
  -7   6   1      705.64      680.76       26.35 o   0.4010E-03
  -6   6   1      373.03      320.26       17.96 o   0.8830E-03
  -5   6   1     3514.50     3396.72       62.06 o   0.5440E-04
  -4   6   1       22.72       43.72        5.42 o   0.8986E-02
  -3   6   1     5167.41     5434.44       85.63 o   0.2776E-04
  -2   6   1      658.37      505.21       21.21 o   0.5389E-03
  -1   6   1     7929.23     7856.43      132.77 o   0.1394E-04
   0   6   1      787.22      740.03       18.44 o   0.4281E-03
   1   6   1      761.13      917.64       21.87 o   0.3535E-03
   2   6   1     3057.64     3408.58       51.03 o   0.6159E-04
   3   6   1        5.21        0.21        5.51 o   0.2901E-01
   4   6   1        8.77       11.65        5.91 o   0.1713E-01
   5   6   1     1029.74     1068.95       33.50 o   0.2435E-03
   6   6   1      169.21      145.33       18.27 o   0.1461E-02
   7   6   1      150.52      164.02       17.82 o   0.1462E-02
   8   6   1        8.78        0.85       13.70 o   0.5116E-02
   9   6   1    11924.89    11440.59      270.73 o   0.5602E-05
  10   6   1     3869.85     3811.30      143.24 o   0.2659E-04
  11   6   1     1921.95     1696.30       78.31 o   0.8405E-04
  12   6   1      642.14      598.49       46.50 o   0.2679E-03
  13   6   1      -11.88        1.25       15.92 o   0.3790E-02
  14   6   1      215.97      201.49       39.78 o   0.4852E-03
  15   6   1       -3.09       17.43       27.47 o   0.6705E-04
  16   6   1      135.40      177.49       55.05 o   0.2935E-03
 -15   7   1      121.22       20.83       47.33 o   0.4233E-03
 -14   7   1      599.41      612.08       60.58 o   0.1915E-03
 -13   7   1      238.07      201.65       37.31 o   0.5292E-03
 -12   7   1      741.53      822.27       61.13 o   0.1708E-03
 -11   7   1      196.79      193.14       31.13 o   0.7045E-03
 -10   7   1      521.28      535.58       35.41 o   0.3866E-03
  -9   7   1       80.91       86.40       12.06 o   0.2983E-02
  -8   7   1     2603.92     2619.99       59.31 o   0.7509E-04
  -7   7   1       42.28       40.01        8.37 o   0.6204E-02
  -6   7   1     2692.01     2843.15       55.89 o   0.7205E-04
  -5   7   1     1659.09     1595.54       39.66 o   0.1500E-03
  -4   7   1     3683.14     3556.32       90.58 o   0.4207E-04
  -3   7   1     1576.00     1482.50       52.15 o   0.1350E-03
  -2   7   1      231.71      199.43       16.22 o   0.1331E-02
  -1   7   1      279.37      246.03       16.48 o   0.1141E-02
   0   7   1     2260.55     2185.21       38.58 o   0.1082E-03
   1   7   1      527.28      572.61       22.89 o   0.5164E-03
   2   7   1      121.72      184.18       10.13 o   0.2090E-02
   3   7   1      377.01      439.89       16.96 o   0.7616E-03
   4   7   1      923.23      917.41       28.85 o   0.2979E-03
   5   7   1      285.44      326.26       21.93 o   0.8169E-03
   6   7   1     2317.93     2196.78       62.16 o   0.8519E-04
   7   7   1     3072.44     3128.29       76.44 o   0.5442E-04
   8   7   1      563.17      528.17       31.16 o   0.4292E-03
   9   7   1       -5.13        0.54       13.85 o   0.2857E-02
  10   7   1      237.58      273.11       26.77 o   0.7500E-03
  11   7   1      354.86      448.67       42.18 o   0.3572E-03
  12   7   1     1205.85     1150.05       81.77 o   0.9936E-04
  13   7   1       49.11       53.14       23.88 o   0.1459E-02
  14   7   1      -13.04        1.75       25.46 o   0.1515E-02
  15   7   1      -18.26       23.53       26.03 o   0.1377E-02
 -15   8   1     1199.06      955.88      129.08 o   0.5108E-04
 -14   8   1       64.90       43.07       27.23 o   0.1172E-02
 -13   8   1     2486.17     2397.39      121.17 o   0.4257E-04
 -12   8   1      348.84      244.33       43.49 o   0.3921E-03
 -11   8   1     1303.50     1346.57       78.48 o   0.9863E-04
 -10   8   1      338.63      402.35       38.05 o   0.4213E-03
  -9   8   1       22.11       57.72       12.20 o   0.3982E-02
  -8   8   1       14.70       21.27        9.64 o   0.7416E-02
  -7   8   1       55.68       52.98       12.13 o   0.3737E-02
  -6   8   1     4838.77     4922.41       98.56 o   0.2889E-04
  -5   8   1     1198.03     1315.88       41.12 o   0.1830E-03
  -4   8   1     5047.58     4986.42       95.51 o   0.2865E-04
  -3   8   1     3049.77     3197.06       74.29 o   0.5467E-04
  -2   8   1     1669.49     1655.19       48.63 o   0.1307E-03
  -1   8   1     2155.46     2097.28       46.05 o   0.1060E-03
   0   8   1     1578.24     1524.59       30.70 o   0.1741E-03
   1   8   1      501.98      470.64       19.36 o   0.6364E-03
   2   8   1       35.88       51.14        6.83 o   0.6740E-02
   3   8   1      259.77      250.06       18.26 o   0.1077E-02
   4   8   1     2753.14     2858.37       55.91 o   0.7133E-04
   5   8   1     3262.27     3280.52       76.72 o   0.5148E-04
   6   8   1     3558.41     3618.19       83.47 o   0.4440E-04
   7   8   1     4554.90     4421.23       99.93 o   0.3166E-04
   8   8   1     1685.08     1711.90       57.34 o   0.1144E-03
   9   8   1     2385.53     2321.08       81.67 o   0.6633E-04
  10   8   1     1348.10     1336.55       80.71 o   0.9508E-04
  11   8   1      168.24      125.61       31.50 o   0.7625E-03
  12   8   1     1260.19     1234.93       84.76 o   0.9232E-04
  13   8   1      171.86      189.16       32.65 o   0.6710E-03
  14   8   1      402.37      490.42       52.02 o   0.2602E-03
  15   8   1      502.47      515.54       85.02 o   0.1176E-03
 -15   9   1     2238.13     2092.08      181.57 o   0.2477E-04
 -14   9   1     1424.67     1445.89       94.96 o   0.7464E-04
 -13   9   1       90.09       81.08       26.42 o   0.1128E-02
 -12   9   1      157.73      153.36       30.99 o   0.7608E-03
 -11   9   1      215.19      195.14       32.09 o   0.6684E-03
 -10   9   1       84.20      112.40       19.85 o   0.1595E-02
  -9   9   1      148.51      145.19       21.26 o   0.1271E-02
  -8   9   1     1194.30     1328.88       47.02 o   0.1664E-03
  -7   9   1      142.98      149.38       17.47 o   0.1558E-02
  -6   9   1      504.12      492.27       28.26 o   0.4915E-03
  -5   9   1     4195.25     4165.69       89.66 o   0.3633E-04
  -4   9   1     8075.13     7880.26      137.63 o   0.1356E-04
  -3   9   1     2659.99     2559.44       63.20 o   0.7320E-04
  -2   9   1     9531.17     9246.33      167.96 o   0.9966E-05
  -1   9   1      205.12      167.34       23.45 o   0.1037E-02
   0   9   1      797.17      727.69       20.12 o   0.4199E-03
   1   9   1      205.97      249.08       16.19 o   0.1232E-02
   2   9   1      249.18      255.43       15.47 o   0.1200E-02
   3   9   1     7659.86     7461.33      133.55 o   0.1473E-04
   4   9   1     1639.28     1540.62       56.79 o   0.1229E-03
   5   9   1     5061.35     4794.49      104.39 o   0.2797E-04
   6   9   1     6307.18     5700.94      138.66 o   0.1894E-04
   7   9   1      195.99      200.68       19.69 o   0.1177E-02
   8   9   1      931.13      897.57       43.14 o   0.2303E-03
   9   9   1      357.43      291.33       33.74 o   0.5302E-03
  10   9   1       49.34       41.05       16.57 o   0.2695E-02
  11   9   1       43.09       80.38       21.44 o   0.1633E-02
  12   9   1       -9.84       26.13       20.83 o   0.8428E-03
  13   9   1      363.75      428.64       48.74 o   0.2969E-03
  14   9   1      681.69      628.85       68.10 o   0.1587E-03
  15   9   1      700.45      707.84       99.64 o   0.8498E-04
 -14  10   1       75.37      169.51       41.76 o   0.4857E-03
 -13  10   1       89.98       63.08       24.84 o   0.1284E-02
 -12  10   1     1917.68     1936.52      103.75 o   0.5816E-04
 -11  10   1      261.48      228.81       36.51 o   0.5284E-03
 -10  10   1      394.26      458.77       36.72 o   0.4128E-03
  -9  10   1      517.69      575.49       39.21 o   0.3394E-03
  -8  10   1     2765.19     2653.50       77.35 o   0.6186E-04
  -7  10   1     1159.05     1105.23       46.52 o   0.1860E-03
  -6  10   1     2493.21     2447.86       69.33 o   0.7240E-04
  -5  10   1      533.50      541.89       29.24 o   0.4518E-03
  -4  10   1       29.04       45.18       10.70 o   0.4891E-02
  -3  10   1     1594.85     1654.06       48.60 o   0.1327E-03
  -2  10   1     5110.27     4813.55       94.28 o   0.2946E-04
  -1  10   1      106.05       93.88       11.02 o   0.2921E-02
   0  10   1     2826.30     2801.40       50.40 o   0.7472E-04
   1  10   1      687.22      722.75       24.80 o   0.4042E-03
   2  10   1     3013.89     2894.08       60.89 o   0.6562E-04
   3  10   1     2398.66     2339.08       64.08 o   0.7942E-04
   4  10   1      386.87      393.47       25.14 o   0.6309E-03
   5  10   1      237.95      243.16       21.02 o   0.9916E-03
   6  10   1       38.54       41.59       10.39 o   0.5032E-02
   7  10   1        9.64        1.04        9.50 o   0.1012E-01
   8  10   1       29.47       34.18       11.98 o   0.4659E-02
   9  10   1      752.21      731.87       49.54 o   0.2273E-03
  10  10   1      431.27      396.34       45.79 o   0.3232E-03
  11  10   1      663.34      697.70       59.60 o   0.1872E-03
  12  10   1      307.24      258.77       45.68 o   0.3652E-03
  13  10   1      255.58      342.26       42.97 o   0.3853E-03
  14  10   1      112.62      137.63       31.19 o   0.7898E-03
 -14  11   1       19.83       29.07       31.67 o   0.9430E-03
 -13  11   1       61.63       40.63       38.64 o   0.6253E-03
 -12  11   1      758.63      550.14       94.88 o   0.9442E-04
 -11  11   1      603.58      516.50       80.78 o   0.1266E-03
 -10  11   1       -1.99        5.70       17.46 o   0.1695E-03
  -9  11   1        9.38        3.35       12.91 o   0.5603E-02
  -8  11   1      351.40      378.82       42.39 o   0.3716E-03
  -7  11   1     2530.68     2550.03       88.05 o   0.5819E-04
  -6  11   1      133.52       97.29       21.10 o   0.1442E-02
  -5  11   1      620.56      660.21       40.69 o   0.3003E-03
  -4  11   1       36.88       50.32       13.21 o   0.3619E-02
  -3  11   1     4826.85     4571.09      121.10 o   0.2652E-04
  -2  11   1     3598.81     3448.40      188.29 o   0.1986E-04
  -1  11   1       24.33       70.37       17.57 o   0.2310E-02
   0  11   1     2731.11     2805.57       75.51 o   0.6106E-04
   1  11   1     7501.98     7137.88      162.25 o   0.1362E-04
   2  11   1       35.37        2.82       14.25 o   0.4288E-02
   3  11   1      120.37      165.63       14.93 o   0.1762E-02
   4  11   1      173.30      176.11       18.97 o   0.1311E-02
   5  11   1     2798.21     2592.87       76.62 o   0.6283E-04
   6  11   1     2751.79     2711.86       77.50 o   0.6102E-04
   7  11   1      139.97      138.44       22.29 o   0.1229E-02
   8  11   1      330.16      372.79       31.60 o   0.5373E-03
   9  11   1       20.81       12.53       18.18 o   0.2743E-02
  10  11   1       15.76       11.99       17.83 o   0.2883E-02
  11  11   1      725.99      748.07       62.97 o   0.1690E-03
  12  11   1      -24.44        1.51       44.83 o   0.4925E-03
  13  11   1      114.83       78.23       46.70 o   0.4194E-03
 -13  12   1     1022.35      829.11      119.67 o   0.5967E-04
 -12  12   1      -54.22        0.85       42.72 o   0.5360E-03
 -11  12   1      560.80      629.60       76.51 o   0.1351E-03
 -10  12   1      251.44      230.14       40.08 o   0.4630E-03
  -9  12   1      113.80      133.58       24.36 o   0.1134E-02
  -8  12   1     1310.92     1295.04       81.64 o   0.9510E-04
  -7  12   1      138.50      172.33       22.52 o   0.1140E-02
  -6  12   1     6043.71     5876.54      194.68 o   0.1394E-04
  -5  12   1      859.88      866.69       65.55 o   0.1507E-03
  -4  12   1      941.50     1015.94       67.53 o   0.1365E-03
  -3  12   1       24.73       13.33       16.68 o   0.3164E-02
  -2  12   1     3355.32     3426.21      134.04 o   0.3097E-04
  -1  12   1     2457.02     2512.42      157.86 o   0.2935E-04
   0  12   1     2348.72     2344.38       89.82 o   0.6071E-04
   1  12   1      248.15      240.64       36.29 o   0.5306E-03
   2  12   1      698.78      727.55       58.17 o   0.1900E-03
   3  12   1       81.58      151.90       22.90 o   0.1225E-02
   4  12   1     1980.52     1946.10      100.77 o   0.5982E-04
   5  12   1      426.01      486.25       47.68 o   0.2922E-03
   6  12   1     1361.73     1362.83       83.14 o   0.9077E-04
   7  12   1     2937.73     2970.91      100.74 o   0.4579E-04
   8  12   1      572.37      586.98       53.95 o   0.2278E-03
   9  12   1      477.70      435.85       51.84 o   0.2634E-03
  10  12   1       -0.74        2.10       14.19 o   0.6158E-05
  11  12   1      669.16      605.11       89.60 o   0.1038E-03
  12  12   1     1254.67     1472.79      125.99 o   0.4974E-04
  13  12   1      273.86      307.97       61.69 o   0.2217E-03
 -11  13   1       -1.14        9.03       33.72 o   0.4021E-05
 -10  13   1       26.99        4.20       26.93 o   0.1331E-02
  -9  13   1      300.86      351.89       64.42 o   0.2019E-03
  -8  13   1      880.31     1072.97      106.54 o   0.7060E-04
  -7  13   1      652.69      607.18       90.32 o   0.1026E-03
  -6  13   1      433.77      510.28       48.58 o   0.2807E-03
  -5  13   1     1054.36      945.96       74.98 o   0.1198E-03
  -4  13   1      808.61      827.42       65.61 o   0.1537E-03
  -3  13   1      -42.43        1.24       20.55 o   0.2196E-02
  -2  13   1      364.71      376.19       45.99 o   0.3314E-03
  -1  13   1       -2.58        2.57       16.84 o   0.3312E-03
   0  13   1      744.22      779.17       51.35 o   0.2139E-03
   1  13   1      -19.14        2.03       15.25 o   0.4008E-02
   2  13   1        8.54       15.35       16.52 o   0.3316E-02
   3  13   1      101.76       97.70       26.39 o   0.1088E-02
   4  13   1       76.89      120.71       27.86 o   0.9838E-03
   5  13   1     2998.14     2630.03      133.77 o   0.3518E-04
   6  13   1     1997.35     1787.08      107.21 o   0.5680E-04
   7  13   1      -18.48        6.62       31.01 o   0.1015E-02
   8  13   1      203.77      211.77       55.13 o   0.2836E-03
   9  13   1       13.39       64.45       35.55 o   0.1625E-03
  10  13   1       78.27       82.05       40.67 o   0.5447E-03
  -9  14   1      178.12      130.65       54.83 o   0.2993E-03
  -8  14   1       15.20       18.69       32.32 o   0.7681E-03
  -7  14   1       34.71      121.55       32.00 o   0.8115E-03
  -6  14   1      263.83      163.94       42.02 o   0.4499E-03
  -5  14   1       37.90       48.20       21.58 o   0.1768E-02
  -4  14   1       16.06       13.44       19.33 o   0.2469E-02
  -3  14   1       -5.00        3.76       24.16 o   0.2926E-03
  -2  14   1     2608.08     2558.58      105.78 o   0.4811E-04
  -1  14   1      252.83      255.39       28.81 o   0.7007E-03
   0  14   1      157.40      191.24       27.82 o   0.8413E-03
   1  14   1     1391.44     1480.96       73.88 o   0.1011E-03
   2  14   1       74.90      118.53       24.79 o   0.1180E-02
   3  14   1     1307.41     1210.36       89.60 o   0.8568E-04
   4  14   1      134.71      129.70       33.43 o   0.7063E-03
   5  14   1      184.66      174.95       33.95 o   0.6399E-03
   6  14   1      157.40      174.71       33.59 o   0.6597E-03
   7  14   1      -38.63        1.16       42.47 o   0.5453E-03
   8  14   1       21.43        2.49       29.17 o   0.1149E-02
   9  14   1      151.06       88.55       49.12 o   0.3757E-03
  -7  15   1       80.85       64.07       46.61 o   0.4296E-03
  -6  15   1       52.90       40.33       42.61 o   0.5222E-03
  -5  15   1      884.49      794.87       76.79 o   0.1233E-03
  -4  15   1       11.99        7.09       20.36 o   0.2305E-02
  -3  15   1       23.69       18.58       18.82 o   0.2507E-02
  -2  15   1      680.74      583.61       47.92 o   0.2580E-03
  -1  15   1     1107.16     1187.32       60.56 o   0.1424E-03
   0  15   1     2177.51     2071.47       85.09 o   0.6898E-04
   1  15   1     1835.14     1721.71       90.32 o   0.7216E-04
   2  15   1     1662.29     1576.93       85.93 o   0.8042E-04
   3  15   1      367.24      248.98       51.17 o   0.3029E-03
   4  15   1      521.44      534.88       58.55 o   0.2102E-03
   5  15   1       18.14      127.20       22.70 o   0.1394E-02
   6  15   1      587.40      523.42       91.20 o   0.1032E-03
  -5  16   1      -38.89       13.69       53.20 o   0.3473E-03
  -4  16   1      469.28      567.75       82.94 o   0.1216E-03
  -3  16   1       18.80        5.59       17.00 o   0.3214E-02
  -2  16   1       16.12       63.69       24.26 o   0.1438E-02
  -1  16   1      404.13      394.91       39.00 o   0.4021E-03
   0  16   1      862.48      750.18       56.41 o   0.1894E-03
   1  16   1     1305.63     1267.15       68.57 o   0.1178E-03
   2  16   1      459.48      468.39       46.87 o   0.2988E-03
   3  16   1      105.94       66.80       33.33 o   0.7749E-03
   4  16   1      127.24       60.91       46.47 o   0.4264E-03
   5  16   1      188.12      203.57       56.53 o   0.2736E-03
  -4  17   1       58.05      104.04       44.74 o   0.4542E-03
  -3  17   1      -14.43       29.47       36.33 o   0.3622E-03
  -2  17   1       17.91        4.43       33.91 o   0.8549E-03
   4  17   1      125.24       74.65       49.15 o   0.3813E-03
 -18   0   2      491.41      588.92       85.77 o   0.1142E-03
 -17   0   2      533.57      689.53       83.70 o   0.1157E-03
 -16   0   2      148.89       76.84       48.56 o   0.3868E-03
 -15   0   2     1288.22     1190.08      119.53 o   0.5596E-04
 -14   0   2      100.16      110.89       38.87 o   0.5696E-03
 -13   0   2      298.06      289.09       54.92 o   0.2695E-03
 -12   0   2      549.60      612.85       69.61 o   0.1574E-03
 -11   0   2     9424.60     8974.68      338.64 o   0.5433E-05
 -10   0   2     3522.21     3675.02      170.80 o   0.2226E-04
  -9   0   2     7873.04     7569.83      179.66 o   0.1192E-04
  -8   0   2      526.88      555.81       30.82 o   0.4297E-03
  -7   0   2     1183.90     1299.56       45.19 o   0.1735E-03
  -6   0   2    23911.53    22404.44      438.69 o   0.1808E-05
  -5   0   2     1878.31     2520.46       85.66 o   0.6424E-04
  -4   0   2    14257.55    13952.57      378.20 o   0.3440E-05
  -3   0   2    12752.20    12372.81      332.78 o   0.4335E-05
  -2   0   2    22232.10    22748.85      545.77 o   0.2885E-05
  -1   0   2    37528.64    39263.79      633.23 o   0.1920E-05
   0   0   2     6400.31     6767.02      120.27 o   0.4579E-04
   1   0   2    30113.07    31310.32      518.13 o   0.2857E-05
   2   0   2    56814.70    56808.11      788.18 o   0.3767E-06
   3   0   2    39465.52    37163.76      484.51 o   0.8543E-06
   4   0   2    10350.50     9816.40      215.95 o   0.7831E-05
   5   0   2     4742.58     4966.72       91.68 o   0.3003E-04
   6   0   2     3192.63     3300.81       72.35 o   0.5341E-04
   7   0   2     9003.49     8239.87      160.64 o   0.1147E-04
   8   0   2     2073.52     1906.69      123.28 o   0.4584E-04
   9   0   2     4961.02     4751.85      219.21 o   0.1382E-04
  10   0   2      197.82       93.48       45.90 o   0.4169E-03
  11   0   2     6184.48     6749.68      269.82 o   0.8880E-05
  12   0   2     1505.30     1770.65      122.87 o   0.4884E-04
  13   0   2      723.25      682.08       87.28 o   0.1061E-03
  14   0   2      129.51       52.29       50.86 o   0.3620E-03
  15   0   2      145.42      141.17       49.26 o   0.3634E-03
  16   0   2      395.88      371.14       78.23 o   0.1421E-03
 -18   1   2      407.66      368.97       77.23 o   0.1451E-03
 -17   1   2       33.71       43.73       30.17 o   0.9996E-03
 -16   1   2     1308.10     1382.22       90.23 o   0.8186E-04
 -15   1   2       -9.54        2.22       21.94 o   0.1564E-02
 -14   1   2        3.20       13.67       17.56 o   0.4266E-03
 -13   1   2       17.81       43.33       19.36 o   0.2207E-02
 -12   1   2     5944.18     5802.32      181.46 o   0.1516E-04
 -11   1   2      775.59      850.09       54.79 o   0.1917E-03
 -10   1   2       22.83       26.43        9.12 o   0.7159E-02
  -9   1   2      937.42     1102.58       38.60 o   0.2251E-03
  -8   1   2     9020.38     9488.98      222.67 o   0.8222E-05
  -7   1   2      391.24      414.85       20.71 o   0.7037E-03
  -6   1   2     3538.62     3498.76       72.96 o   0.4920E-04
  -5   1   2     2675.19     2849.09       75.80 o   0.6061E-04
  -4   1   2      546.95      539.51       21.52 o   0.5456E-03
  -3   1   2     1128.32     1002.72       36.16 o   0.2348E-03
  -2   1   2     1992.27     1999.41       39.22 o   0.3069E-03
  -1   1   2     1613.44     1565.27       24.45 o   0.5126E-03
   0   1   2     9298.64     9139.27       97.85 o   0.4533E-04
   1   1   2     4864.04     5001.21       52.38 o   0.1272E-03
   2   1   2    16644.43    16265.66      160.60 o   0.4529E-05
   3   1   2    45250.71    43264.95      390.98 o   0.7190E-06
   4   1   2    17718.85    17701.86      280.02 o   0.3298E-05
   5   1   2     3583.53     3505.08       65.49 o   0.5144E-04
   6   1   2       -3.45       13.48        5.58 o   0.1884E-01
   7   1   2      389.58      401.75       20.24 o   0.7240E-03
   8   1   2        1.32        2.65        6.55 o   0.3766E-02
   9   1   2       55.01       71.87       12.88 o   0.3189E-02
  10   1   2      625.45      570.81       50.29 o   0.2483E-03
  11   1   2       -9.98        0.26       23.48 o   0.1310E-02
  12   1   2     6917.78     6466.98      212.00 o   0.1171E-04
  13   1   2      475.46      493.18       52.11 o   0.2548E-03
  14   1   2      383.03      295.74       68.19 o   0.1843E-03
  15   1   2       86.11       92.38       23.62 o   0.1315E-02
  16   1   2      136.25       59.25       36.15 o   0.6678E-03
 -18   2   2      141.63      141.88       51.75 o   0.3330E-03
 -17   2   2       21.17       47.53       22.79 o   0.1652E-02
 -16   2   2      233.62      282.77       39.92 o   0.4505E-03
 -15   2   2      326.12      370.60       44.91 o   0.3479E-03
 -14   2   2      379.92      379.94       44.64 o   0.3430E-03
 -13   2   2       26.04       12.44       14.68 o   0.3947E-02
 -12   2   2     1678.60     1697.38       86.31 o   0.7778E-04
 -11   2   2      232.84      239.58       30.70 o   0.6691E-03
 -10   2   2      761.26      778.95       37.15 o   0.2917E-03
  -9   2   2      373.00      377.97       22.14 o   0.7141E-03
  -8   2   2     1425.03     1444.88       40.92 o   0.1650E-03
  -7   2   2      540.99      468.04       22.83 o   0.5720E-03
  -6   2   2       63.78       55.33        9.86 o   0.4395E-02
  -5   2   2      639.13      702.56       26.05 o   0.4072E-03
  -4   2   2     6160.49     6135.66      141.64 o   0.1791E-04
  -3   2   2     3274.99     3120.75       47.80 o   0.6571E-04
  -2   2   2     2840.11     2720.72       45.49 o   0.7908E-04
  -1   2   2       67.80       76.03        4.65 o   0.1397E-01
   0   2   2     4421.19     4364.46       63.66 o   0.1166E-03
   1   2   2      507.67      487.57       11.46 o   0.7342E-03
   2   2   2     7002.31     6822.93       75.52 o   0.2046E-04
   3   2   2       59.62       57.78        6.11 o   0.5991E-02
   4   2   2    18267.50    17728.02      281.31 o   0.3248E-05
   5   2   2     6839.67     6175.74      128.14 o   0.1827E-04
   6   2   2     1906.53     1828.07       56.89 o   0.1072E-03
   7   2   2      -12.32        3.94        8.89 o   0.1066E-01
   8   2   2     1064.36     1088.64       45.61 o   0.1941E-03
   9   2   2       42.74       59.21       11.76 o   0.3881E-02
  10   2   2      152.05      171.50       20.06 o   0.1277E-02
  11   2   2       87.25       75.41       22.50 o   0.1461E-02
  12   2   2      100.41       94.58       23.90 o   0.1268E-02
  13   2   2       60.91       22.61       30.82 o   0.9729E-03
  14   2   2      126.42      162.41       47.18 o   0.3893E-03
  15   2   2       16.31       22.32       19.33 o   0.2390E-02
  16   2   2      170.39      143.27       32.05 o   0.7263E-03
  17   2   2      156.54       60.37       52.76 o   0.3343E-03
 -18   3   2      634.18      560.03       94.94 o   0.9523E-04
 -17   3   2      283.42      323.69       46.99 o   0.3392E-03
 -16   3   2     1264.62     1287.60       88.68 o   0.8591E-04
 -15   3   2     1408.30     1484.86       89.89 o   0.7974E-04
 -14   3   2       25.70        2.38       18.54 o   0.2731E-02
 -13   3   2       27.01       10.56       16.89 o   0.3118E-02
 -12   3   2     2779.45     2766.15      114.13 o   0.4231E-04
 -11   3   2      696.70      728.01       52.30 o   0.2166E-03
 -10   3   2      621.54      725.62       36.62 o   0.3184E-03
  -9   3   2     1869.36     1845.49       47.45 o   0.1198E-03
  -8   3   2     1417.94     1417.28       40.88 o   0.1673E-03
  -7   3   2        8.47       10.51        6.43 o   0.1586E-01
  -6   3   2    12059.38    11581.38      169.67 o   0.7345E-05
  -5   3   2     6775.31     7030.02       93.27 o   0.1906E-04
  -4   3   2      442.22      458.00       12.18 o   0.7914E-03
  -3   3   2     1391.59     1605.26       24.72 o   0.1856E-03
  -2   3   2    14558.57    13770.97      141.78 o   0.5974E-05
  -1   3   2      145.32      130.68        6.78 o   0.2801E-02
   0   3   2     1379.73     1466.41       26.53 o   0.1967E-03
   1   3   2       21.23       18.79        2.76 o   0.1965E-01
   2   3   2    19286.20    18785.69      221.31 o   0.3301E-05
   3   3   2     2022.71     2025.99       43.51 o   0.1142E-03
   4   3   2     3595.22     3742.99       67.63 o   0.4819E-04
   5   3   2    16704.56    16617.55      266.28 o   0.3687E-05
   6   3   2        4.21        5.82        7.27 o   0.1548E-01
   7   3   2     7771.93     7594.68      176.95 o   0.1209E-04
   8   3   2     1040.70     1110.80       45.21 o   0.1948E-03
   9   3   2     3402.91     3469.88       93.52 o   0.4286E-04
  10   3   2      260.36      236.20       25.90 o   0.8040E-03
  11   3   2       23.99       22.24       14.96 o   0.3660E-02
  12   3   2     2800.82     2748.82      177.82 o   0.2369E-04
  13   3   2      263.68      167.90       58.68 o   0.2559E-03
  14   3   2     2919.38     3088.09      140.06 o   0.3151E-04
  15   3   2      489.13      461.62       47.00 o   0.2961E-03
  16   3   2      249.16      141.28       35.21 o   0.6067E-03
  17   3   2       56.68        9.61       32.96 o   0.8752E-03
 -18   4   2      428.54      462.45       75.47 o   0.1469E-03
 -17   4   2      649.78      659.69       67.83 o   0.1587E-03
 -16   4   2      198.05      218.76       36.72 o   0.5435E-03
 -15   4   2       84.58       99.54       25.35 o   0.1169E-02
 -14   4   2        4.14       21.53       17.32 o   0.6267E-03
 -13   4   2      643.83      670.71       54.25 o   0.2148E-03
 -12   4   2     2855.83     2810.96      116.72 o   0.4075E-04
 -11   4   2     2704.34     2853.19      113.19 o   0.4233E-04
 -10   4   2     1908.24     2041.69       83.93 o   0.7249E-04
  -9   4   2     3406.52     3193.72       71.81 o   0.5371E-04
  -8   4   2     1067.28      959.50       29.81 o   0.2730E-03
  -7   4   2      509.24      539.03       18.86 o   0.5933E-03
  -6   4   2     3169.72     3100.06       50.44 o   0.6582E-04
  -5   4   2     1523.81     1751.31       30.04 o   0.1600E-03
  -4   4   2     5308.46     5363.02       75.57 o   0.2904E-04
  -3   4   2     4590.77     4517.22       58.21 o   0.3911E-04
  -2   4   2      479.31      437.99       12.95 o   0.7757E-03
  -1   4   2     2396.56     2448.51       36.74 o   0.9810E-04
   0   4   2     4187.48     4019.35       66.28 o   0.4321E-04
   1   4   2    18663.40    17856.00      235.75 o   0.3452E-05
   2   4   2     4877.95     4508.33       76.39 o   0.3485E-04
   3   4   2    12223.44    12232.46      200.48 o   0.6434E-05
   4   4   2      485.46      470.22       17.44 o   0.6723E-03
   5   4   2      828.78      824.87       30.04 o   0.3202E-03
   6   4   2     8057.93     8117.84      152.22 o   0.1255E-04
   7   4   2      131.32      120.44       15.42 o   0.1916E-02
   8   4   2     7667.47     7266.25      189.30 o   0.1184E-04
   9   4   2     3167.14     3018.00      107.88 o   0.4179E-04
  10   4   2     1955.02     2081.97       84.40 o   0.7111E-04
  11   4   2     1192.69     1209.53      108.50 o   0.6544E-04
  12   4   2       76.83      102.81       31.47 o   0.8316E-03
  13   4   2     1716.32     1639.97      142.58 o   0.3902E-04
  14   4   2       -3.36        2.55       18.90 o   0.3534E-03
  15   4   2      976.71      924.87       65.79 o   0.1445E-03
  16   4   2      223.90      281.63       42.38 o   0.4145E-03
  17   4   2       46.66        0.32       27.21 o   0.1290E-02
 -16   5   2      258.03      235.07       42.20 o   0.4253E-03
 -15   5   2       97.83       84.09       25.98 o   0.1144E-02
 -14   5   2      514.98      513.14       52.12 o   0.2498E-03
 -13   5   2      208.13      192.41       32.92 o   0.6485E-03
 -12   5   2     2031.77     1888.86       78.53 o   0.7902E-04
 -11   5   2      487.42      536.29       35.25 o   0.3929E-03
 -10   5   2       47.83       50.29       13.16 o   0.3528E-02
  -9   5   2     1386.30     1508.60       36.61 o   0.1713E-03
  -8   5   2       17.53       14.44        6.44 o   0.1325E-01
  -7   5   2      531.20      498.30       19.03 o   0.6112E-03
  -6   5   2      266.40      306.66       12.80 o   0.1163E-02
  -5   5   2       10.44        3.36        4.39 o   0.3128E-01
  -4   5   2      758.73      737.32       21.61 o   0.4113E-03
  -3   5   2      825.96      872.78       22.11 o   0.3562E-03
  -2   5   2      149.06      123.69        8.22 o   0.2722E-02
  -1   5   2      691.13      656.08       19.75 o   0.4707E-03
   0   5   2    10244.41     9831.70      142.05 o   0.9909E-05
   1   5   2      568.52      582.53       17.25 o   0.5665E-03
   2   5   2     2350.11     2373.74       42.79 o   0.9658E-04
   3   5   2     1204.94     1285.28       34.65 o   0.2035E-03
   4   5   2     2076.36     1795.30       48.24 o   0.1163E-03
   5   5   2     2293.17     2279.51       52.08 o   0.9261E-04
   6   5   2      670.68      757.38       34.22 o   0.3236E-03
   7   5   2     1270.73     1239.80       60.48 o   0.1363E-03
   8   5   2       31.54       31.95       13.40 o   0.4003E-02
   9   5   2      104.39       76.25       21.55 o   0.1520E-02
  10   5   2      516.72      491.67       42.17 o   0.3307E-03
  11   5   2      297.71      280.32       57.92 o   0.2480E-03
  12   5   2     2027.73     1725.84      152.55 o   0.3417E-04
  13   5   2       49.75       81.05       22.98 o   0.1458E-02
  14   5   2      159.39      111.21       28.83 o   0.8924E-03
  15   5   2      289.97      222.57       37.37 o   0.5076E-03
 -16   6   2     1089.48     1080.06      125.26 o   0.5331E-04
 -15   6   2       52.24       12.13       40.77 o   0.5820E-03
 -14   6   2      997.39      836.29      108.19 o   0.7078E-04
 -13   6   2     1038.01     1009.60       69.43 o   0.1303E-03
 -12   6   2     2835.81     2794.26       94.88 o   0.5042E-04
 -11   6   2      121.47      102.12       20.23 o   0.1526E-02
 -10   6   2      186.57      168.84       20.75 o   0.1198E-02
  -9   6   2      323.88      302.02       20.96 o   0.8510E-03
  -8   6   2     1470.27     1451.46       44.01 o   0.1564E-03
  -7   6   2     1239.57     1253.80       35.71 o   0.2023E-03
  -6   6   2     3898.81     3997.46       77.09 o   0.4169E-04
  -5   6   2      266.28      294.15       14.32 o   0.1138E-02
  -4   6   2    14097.29    14024.83      296.95 o   0.4238E-05
  -3   6   2        9.73        2.02        4.96 o   0.2881E-01
  -2   6   2     3571.74     3672.15       90.87 o   0.4152E-04
  -1   6   2     3385.85     3169.42       58.18 o   0.5967E-04
   0   6   2    11880.15    11165.17      163.38 o   0.7776E-05
   1   6   2     1021.74     1029.86       25.74 o   0.2822E-03
   2   6   2      370.01      378.07       15.65 o   0.8661E-03
   3   6   2     4622.68     4329.17       73.37 o   0.3743E-04
   4   6   2    13188.00    12442.31      191.76 o   0.6250E-05
   5   6   2      115.48      118.60       11.71 o   0.2475E-02
   6   6   2     2438.74     2437.12       72.73 o   0.7049E-04
   7   6   2      523.34      509.64       32.40 o   0.4274E-03
   8   6   2     3756.13     3574.53      120.98 o   0.3286E-04
   9   6   2      988.63     1002.47       57.49 o   0.1644E-03
  10   6   2      207.04      178.78       46.40 o   0.3864E-03
  11   6   2      112.85      181.45       39.33 o   0.5238E-03
  12   6   2      349.47      356.57       45.05 o   0.3469E-03
  13   6   2       -3.79        4.02       15.95 o   0.8824E-03
  14   6   2     1653.26     1799.63      105.60 o   0.5952E-04
  15   6   2       28.48       91.96       24.19 o   0.1344E-02
 -16   7   2      544.98      401.54       91.09 o   0.1063E-03
 -15   7   2     2114.44     1967.40      170.69 o   0.2781E-04
 -14   7   2      131.65      122.26       46.16 o   0.4137E-03
 -13   7   2       91.91      142.05       35.33 o   0.6529E-03
 -12   7   2      537.66      578.44       51.40 o   0.2454E-03
 -11   7   2      742.53      722.30       57.85 o   0.1900E-03
 -10   7   2     1179.81     1188.49       52.73 o   0.1608E-03
  -9   7   2      695.83      720.50       31.39 o   0.3513E-03
  -8   7   2      312.30      346.18       18.81 o   0.8653E-03
  -7   7   2       38.09       54.31        8.08 o   0.5752E-02
  -6   7   2     1915.74     1893.62       44.50 o   0.1205E-03
  -5   7   2    10152.58    10245.83      145.89 o   0.9490E-05
  -4   7   2     1056.01     1025.52       39.83 o   0.2222E-03
  -3   7   2    19001.78    18862.97      250.69 o   0.3167E-05
  -2   7   2      183.63      251.86       13.69 o   0.1381E-02
  -1   7   2     7645.30     7045.55       97.49 o   0.1771E-04
   0   7   2      640.88      614.27       22.41 o   0.4757E-03
   1   7   2     8037.28     7642.40      110.11 o   0.1538E-04
   2   7   2     6464.73     6536.82      100.11 o   0.2024E-04
   3   7   2     2113.18     2060.46       44.71 o   0.1096E-03
   4   7   2       90.99       56.43       10.89 o   0.3700E-02
   5   7   2     3006.09     2892.55       67.59 o   0.6214E-04
   6   7   2      561.10      517.71       34.18 o   0.3992E-03
   7   7   2     5263.98     5545.10      125.70 o   0.2206E-04
   8   7   2       70.61       61.32       16.92 o   0.2328E-02
   9   7   2     4144.01     3944.58      135.07 o   0.2735E-04
  10   7   2      999.32      939.74       98.09 o   0.8151E-04
  11   7   2        1.33        4.53       18.17 o   0.6451E-04
  12   7   2      334.08      291.04       43.64 o   0.3804E-03
  13   7   2      857.91      808.28       74.10 o   0.1298E-03
  14   7   2      247.92      202.87       44.87 o   0.3963E-03
  15   7   2     2209.90     2103.15      179.30 o   0.2529E-04
 -15   8   2      -12.91        1.29       27.50 o   0.1163E-02
 -14   8   2       40.56       42.61       35.28 o   0.7475E-03
 -13   8   2      258.55      247.78       58.14 o   0.2519E-03
 -12   8   2     1978.63     1980.04      101.53 o   0.5889E-04
 -11   8   2      586.97      536.39       51.41 o   0.2476E-03
 -10   8   2     1667.25     1773.50       84.41 o   0.7856E-04
  -9   8   2      383.54      375.23       30.87 o   0.5357E-03
  -8   8   2     2227.94     2304.62       63.95 o   0.8209E-04
  -7   8   2     1461.25     1518.14       48.13 o   0.1441E-03
  -6   8   2      282.15      295.20       20.12 o   0.9155E-03
  -5   8   2     4085.33     4199.19       84.15 o   0.3780E-04
  -4   8   2     6444.65     6346.37      127.78 o   0.1838E-04
  -3   8   2     1077.00     1101.54       38.75 o   0.2165E-03
  -2   8   2      120.34      117.40       12.37 o   0.2369E-02
  -1   8   2     5030.99     4758.79      101.88 o   0.2866E-04
   0   8   2       14.49        8.93        4.56 o   0.2243E-01
   1   8   2     3363.47     3414.78       47.57 o   0.6035E-04
   2   8   2      139.99      132.66        9.59 o   0.2501E-02
   3   8   2       25.46       48.36        6.39 o   0.7598E-02
   4   8   2      459.14      452.52       30.11 o   0.4929E-03
   5   8   2       64.48       60.58       12.93 o   0.3274E-02
   6   8   2      126.36      126.67       18.44 o   0.1592E-02
   7   8   2     2145.26     2258.19       74.14 o   0.7523E-04
   8   8   2     5278.48     5076.64      115.34 o   0.2481E-04
   9   8   2      204.92      191.61       24.60 o   0.9446E-03
  10   8   2     1313.18     1479.10       82.46 o   0.8991E-04
  11   8   2      129.59       97.91       30.36 o   0.8564E-03
  12   8   2      566.03      455.72       58.55 o   0.2147E-03
  13   8   2      -23.51       12.73       23.25 o   0.1735E-02
  14   8   2       19.21       31.18       29.29 o   0.1089E-02
  15   8   2      229.66       95.70       60.76 o   0.2493E-03
 -15   9   2      -18.79       29.37       31.79 o   0.9368E-03
 -14   9   2        8.85        6.63       25.46 o   0.7397E-03
 -13   9   2     2232.33     2320.88      166.53 o   0.2788E-04
 -12   9   2      126.19      144.40       28.27 o   0.8969E-03
 -11   9   2       -4.75        1.14       17.04 o   0.1070E-02
 -10   9   2       37.46       51.98       17.16 o   0.2505E-02
  -9   9   2      120.13      129.13       19.36 o   0.1516E-02
  -8   9   2      991.81      968.55       42.31 o   0.2219E-03
  -7   9   2       44.65       38.21       10.13 o   0.5188E-02
  -6   9   2      120.09      123.01       13.47 o   0.2182E-02
  -5   9   2     2588.95     2613.93       65.09 o   0.7152E-04
  -4   9   2       62.18       53.28       12.67 o   0.3501E-02
  -3   9   2     1679.75     1800.74       52.20 o   0.1186E-03
  -2   9   2      948.04      976.55       35.56 o   0.2534E-03
  -1   9   2    13149.96    12609.09      197.88 o   0.6102E-05
   0   9   2     2065.11     1105.54       52.12 o   0.1418E-03
   1   9   2     1971.63     2088.56       53.63 o   0.1014E-03
   2   9   2     2446.22     2375.99       52.60 o   0.8742E-04
   3   9   2        9.61        0.70        8.52 o   0.1239E-01
   4   9   2     1518.50     1654.73       50.55 o   0.1312E-03
   5   9   2       21.25       18.04        9.60 o   0.7426E-02
   6   9   2      905.86      920.67       41.00 o   0.2387E-03
   7   9   2      297.95      258.10       23.85 o   0.8289E-03
   8   9   2      556.94      600.43       33.91 o   0.3785E-03
   9   9   2     1502.61     1529.30       70.38 o   0.1036E-03
  10   9   2     3156.04     3049.16      133.35 o   0.3313E-04
  11   9   2      212.19      127.85       35.95 o   0.6060E-03
  12   9   2      593.04      670.99       60.01 o   0.1898E-03
  13   9   2      111.08      154.44       30.53 o   0.8000E-03
  14   9   2      197.37      197.41       41.03 o   0.4672E-03
 -14  10   2     2064.52     2017.13      167.82 o   0.2851E-04
 -13  10   2       71.46        0.46       42.59 o   0.5355E-03
 -12  10   2     1415.05     1384.15      130.14 o   0.4729E-04
 -11  10   2       43.53       66.10       19.37 o   0.1980E-02
 -10  10   2      671.01      687.37       46.62 o   0.2533E-03
  -9  10   2      468.73      493.01       36.16 o   0.3978E-03
  -8  10   2      120.58      147.19       16.05 o   0.1748E-02
  -7  10   2     1579.68     1621.50       54.15 o   0.1251E-03
  -6  10   2     1289.69     1280.80       46.93 o   0.1667E-03
  -5  10   2        8.77        4.58        9.27 o   0.1009E-01
  -4  10   2      270.98      269.76       20.30 o   0.9531E-03
  -3  10   2      665.53      756.44       43.01 o   0.2658E-03
  -2  10   2     9543.31     8751.63      195.88 o   0.9410E-05
  -1  10   2     4152.01     3883.03       87.04 o   0.3900E-04
   0  10   2       61.62       57.30        8.24 o   0.5023E-02
   1  10   2     2035.65     1967.11       56.62 o   0.1007E-03
   2  10   2      102.31      104.62       12.99 o   0.2472E-02
   3  10   2      775.50      751.50       35.54 o   0.3056E-03
   4  10   2     3047.55     2896.27       77.75 o   0.5666E-04
   5  10   2      346.03      287.37       25.08 o   0.7356E-03
   6  10   2     2148.42     2088.19       66.96 o   0.8517E-04
   7  10   2      122.38      126.67       17.62 o   0.1683E-02
   8  10   2     1953.16     1929.39       66.97 o   0.9120E-04
   9  10   2      170.84      185.60       24.66 o   0.9757E-03
  10  10   2     3867.43     3676.40      151.59 o   0.2533E-04
  11  10   2     2110.79     2066.87      111.66 o   0.5100E-04
  12  10   2      113.39      122.13       27.66 o   0.9646E-03
  13  10   2       25.36       52.59       24.17 o   0.1470E-02
  14  10   2      771.10      775.24      104.57 o   0.7696E-04
 -14  11   2      152.16       24.17       55.37 o   0.3110E-03
 -13  11   2      666.75      667.52       92.64 o   0.9698E-04
 -12  11   2       91.30       93.06       35.82 o   0.6708E-03
 -11  11   2      136.37      161.82       37.33 o   0.5734E-03
 -10  11   2       12.31       66.82       18.21 o   0.2276E-02
  -9  11   2      130.89       85.74       28.06 o   0.9860E-03
  -8  11   2     1059.85      994.96       70.94 o   0.1270E-03
  -7  11   2      370.04      436.63       32.88 o   0.4772E-03
  -6  11   2       81.49       88.68       18.17 o   0.1909E-02
  -5  11   2     3525.54     3508.67      102.81 o   0.3912E-04
  -4  11   2       73.12      127.20       15.96 o   0.1987E-02
  -3  11   2      624.38      640.48       44.57 o   0.2763E-03
  -2  11   2     1639.97     1742.07       65.01 o   0.1030E-03
  -1  11   2      445.44      413.21       32.42 o   0.4779E-03
   0  11   2       41.95       64.52       11.47 o   0.3872E-02
   1  11   2      561.36      627.83       36.64 o   0.3464E-03
   2  11   2     1085.67     1105.54       52.60 o   0.1695E-03
   3  11   2       63.43       68.25       13.34 o   0.3059E-02
   4  11   2      760.04      729.86       36.79 o   0.3028E-03
   5  11   2    10553.43    10689.36      184.91 o   0.8039E-05
   6  11   2      203.94      189.31       21.14 o   0.1117E-02
   7  11   2     4458.23     4318.90      108.45 o   0.3067E-04
   8  11   2       25.97       16.97       14.93 o   0.3743E-02
   9  11   2      502.03      515.25       41.72 o   0.3312E-03
  10  11   2       23.20       54.63       20.57 o   0.1916E-02
  11  11   2       96.22      182.08       25.51 o   0.9978E-03
  12  11   2      388.88      409.29       50.04 o   0.2867E-03
  13  11   2       19.49      105.05       31.59 o   0.8551E-03
 -14  12   2       10.89       26.64       31.53 o   0.4028E-03
 -13  12   2        4.48       32.99       38.28 o   0.3734E-04
 -12  12   2      234.55      166.79       62.04 o   0.2333E-03
 -11  12   2      180.15      123.41       45.78 o   0.4128E-03
 -10  12   2      447.14      389.67       52.02 o   0.2699E-03
  -9  12   2      330.10      310.40       41.42 o   0.4045E-03
  -8  12   2      227.51      232.45       34.40 o   0.5806E-03
  -7  12   2     1578.58     1640.88       69.42 o   0.1006E-03
  -6  12   2        7.00        9.40       16.55 o   0.2521E-02
  -5  12   2      104.13      145.16       25.74 o   0.1039E-02
  -4  12   2       18.41       39.79       14.85 o   0.3405E-02
  -3  12   2       52.69       60.15       31.02 o   0.9162E-03
  -2  12   2      -29.72        0.07       22.55 o   0.1885E-02
  -1  12   2       40.36       33.29       20.52 o   0.1999E-02
   0  12   2      377.90      379.70       35.85 o   0.4534E-03
   1  12   2      255.40      270.59       37.51 o   0.4923E-03
   2  12   2       33.06       22.94       19.36 o   0.2308E-02
   3  12   2     1453.19     1554.40       85.86 o   0.8279E-04
   4  12   2      461.65      560.24       49.79 o   0.2627E-03
   5  12   2       29.80       29.75       21.62 o   0.1873E-02
   6  12   2      585.06      474.23       55.47 o   0.2295E-03
   7  12   2       98.54      111.75       25.80 o   0.1100E-02
   8  12   2     1245.57     1260.74       81.05 o   0.9746E-04
   9  12   2       39.81      105.00       22.13 o   0.1476E-02
  10  12   2       70.62      109.99       22.91 o   0.1345E-02
  11  12   2      398.31      261.42       67.56 o   0.1889E-03
  12  12   2      -62.86        6.59       46.31 o   0.4544E-03
 -11  13   2      -11.45        9.03       37.07 o   0.2768E-03
 -10  13   2      921.08      994.43      111.54 o   0.6611E-04
  -9  13   2      217.90      204.87       58.65 o   0.2546E-03
  -8  13   2     1486.09     1441.87      138.90 o   0.4212E-04
  -7  13   2      286.21      249.66       62.38 o   0.2218E-03
  -6  13   2      113.61      122.69       27.71 o   0.9615E-03
  -5  13   2      123.26      136.48       30.93 o   0.7951E-03
  -4  13   2       63.75       36.97       23.14 o   0.1570E-02
  -3  13   2      388.93      376.10       39.51 o   0.4027E-03
  -2  13   2      655.88      616.70       60.49 o   0.1894E-03
  -1  13   2     3404.30     3381.81      116.63 o   0.3593E-04
   0  13   2     1356.59     1350.05       70.39 o   0.1111E-03
   1  13   2       77.84       64.99       19.29 o   0.1900E-02
   2  13   2      487.14      482.10       52.16 o   0.2550E-03
   3  13   2      -25.55        2.04       19.41 o   0.2510E-02
   4  13   2     2502.93     2497.79      121.95 o   0.4157E-04
   5  13   2     1713.37     1738.94       99.38 o   0.6477E-04
   6  13   2      914.23     1000.59       71.58 o   0.1279E-03
   7  13   2      143.03      192.44       50.60 o   0.3373E-03
   8  13   2     1161.50     1180.16      121.51 o   0.5507E-04
   9  13   2       13.35        9.92       38.05 o   0.3382E-03
  10  13   2     1159.37     1346.15      129.64 o   0.4854E-04
  -9  14   2      156.11      171.19       48.48 o   0.3659E-03
  -8  14   2      166.89       66.91       53.36 o   0.3254E-03
  -7  14   2     1235.85     1433.79      126.91 o   0.4948E-04
  -6  14   2      486.73      420.05       54.84 o   0.2442E-03
  -5  14   2      129.53       86.78       31.16 o   0.8339E-03
  -4  14   2      589.17      577.38       51.24 o   0.2437E-03
  -3  14   2      222.91      270.71       31.53 o   0.6275E-03
  -2  14   2     4353.44     4275.22      141.44 o   0.2476E-04
  -1  14   2      501.63      579.12       44.39 o   0.2969E-03
   0  14   2      938.04      944.44       60.49 o   0.1598E-03
   1  14   2      569.71      640.24       47.26 o   0.2621E-03
   2  14   2      270.89      247.96       34.04 o   0.5680E-03
   3  14   2     1723.09     1733.43      103.42 o   0.6153E-04
   4  14   2      234.64      230.93       40.97 o   0.4502E-03
   5  14   2      652.59      730.83       62.33 o   0.1746E-03
   6  14   2       63.72       74.30       24.67 o   0.1305E-02
   7  14   2      451.93      497.44       78.65 o   0.1354E-03
   8  14   2       -5.48        5.52       29.14 o   0.1664E-03
  -7  15   2       64.79      135.29       32.43 o   0.7658E-03
  -6  15   2      -23.33        2.44       25.94 o   0.1442E-02
  -5  15   2      290.00      287.57       38.48 o   0.4618E-03
  -4  15   2      169.29      110.98       32.40 o   0.7428E-03
  -3  15   2       82.42      138.89       25.96 o   0.1056E-02
  -2  15   2      -29.94        1.59       16.12 o   0.3522E-02
  -1  15   2      727.28      829.41       69.15 o   0.1448E-03
   0  15   2       46.75       92.29       20.29 o   0.1711E-02
   1  15   2       15.38       43.69       20.43 o   0.2024E-02
   2  15   2       16.29       37.51       20.97 o   0.1974E-02
   3  15   2      -30.38        4.27       26.40 o   0.1378E-02
   4  15   2       46.69        1.66       21.94 o   0.1930E-02
   5  15   2      679.55      739.99       66.38 o   0.1588E-03
   6  15   2      129.07       81.15       48.49 o   0.3891E-03
  -5  16   2      357.47      307.30       73.86 o   0.1606E-03
  -4  16   2      153.88      110.07       39.64 o   0.5389E-03
  -3  16   2     1348.72     1378.15       69.79 o   0.1113E-03
  -2  16   2      110.72       96.52       21.45 o   0.1454E-02
  -1  16   2       42.09       31.48       20.35 o   0.2034E-02
   0  16   2      570.87      532.42       52.54 o   0.2418E-03
   1  16   2      372.73      394.50       44.34 o   0.3441E-03
   2  16   2       28.40        0.30       21.27 o   0.2111E-02
   3  16   2     1520.46     1399.13       85.96 o   0.8494E-04
   4  16   2      618.99      680.36       93.79 o   0.9520E-04
   5  16   2       12.30       17.85       32.88 o   0.5110E-03
  -4  17   2       69.88       75.38       42.22 o   0.5135E-03
  -3  17   2      113.87      218.59       46.99 o   0.3801E-03
  -2  17   2      365.86      454.43       82.06 o   0.1287E-03
 -18   1   3       68.81       58.47       26.07 o   0.1222E-02
 -17   1   3      556.00      502.11       60.71 o   0.2006E-03
 -16   1   3      895.64      911.38       73.82 o   0.1262E-03
 -15   1   3      114.31       78.30       27.25 o   0.1058E-02
 -14   1   3     1133.23     1269.67       75.42 o   0.1080E-03
 -13   1   3     1194.85     1212.56       73.99 o   0.1113E-03
 -12   1   3      166.29      122.70       28.82 o   0.8752E-03
 -11   1   3        9.43       28.16       14.13 o   0.4034E-02
 -10   1   3     1348.49     1307.94       48.33 o   0.1594E-03
  -9   1   3     2166.20     2422.72       60.51 o   0.8301E-04
  -8   1   3     7072.40     7214.56      173.81 o   0.1309E-04
  -7   1   3     8385.08     8306.08      189.76 o   0.1049E-04
  -6   1   3     4651.50     4879.04      117.55 o   0.2630E-04
  -5   1   3      215.02      190.77       18.27 o   0.1257E-02
  -4   1   3      236.70      228.13       11.78 o   0.1470E-02
  -3   1   3    46998.20    46095.00      457.14 o   0.6314E-06
  -2   1   3     1184.32     1048.34       21.54 o   0.2799E-03
  -1   1   3    34115.76    34798.35      338.08 o   0.4638E-05
   0   1   3     5388.30     5194.43       69.26 o   0.3055E-04
   1   1   3     2277.36     2185.87       28.35 o   0.1164E-03
   2   1   3       56.11       75.99        4.43 o   0.5725E-02
   3   1   3    17930.10    17337.84      165.47 o   0.4043E-05
   4   1   3     8247.43     8814.52      129.53 o   0.1253E-04
   5   1   3      640.26      621.64       30.93 o   0.3893E-03
   6   1   3      465.11      643.92       27.91 o   0.4395E-03
   7   1   3       46.24       13.56       10.88 o   0.5793E-02
   8   1   3      275.20      259.80       24.37 o   0.8201E-03
   9   1   3     3010.12     2883.61       89.27 o   0.5137E-04
  10   1   3      -18.68        5.21       18.46 o   0.2761E-02
  11   1   3     2507.47     2530.76      113.61 o   0.4500E-04
  12   1   3      599.29      615.00       56.03 o   0.2128E-03
  13   1   3      -38.61        4.82       20.59 o   0.2176E-02
  14   1   3      229.29      206.32       41.05 o   0.4580E-03
  15   1   3       22.13       13.39       29.52 o   0.1102E-02
  16   1   3      811.56      733.65       77.81 o   0.1240E-03
 -18   2   3      331.01      379.66       49.64 o   0.2995E-03
 -17   2   3      156.10      122.59       34.47 o   0.6708E-03
 -16   2   3      857.86      838.88       71.47 o   0.1354E-03
 -15   2   3      482.20      432.08       52.01 o   0.2622E-03
 -14   2   3       77.53       71.30       24.99 o   0.1267E-02
 -13   2   3     2369.97     2322.53      107.55 o   0.5014E-04
 -12   2   3     2136.69     2264.62       97.38 o   0.5786E-04
 -11   2   3     1642.17     1660.10       79.38 o   0.8645E-04
 -10   2   3       51.29       59.61       15.52 o   0.2714E-02
  -9   2   3    10081.27    10005.43      234.17 o   0.7335E-05
  -8   2   3     4516.67     4593.36      126.75 o   0.2601E-04
  -7   2   3     6995.53     7360.99      165.93 o   0.1344E-04
  -6   2   3     4933.10     5437.05      123.14 o   0.2314E-04
  -5   2   3       80.10       50.53       11.65 o   0.3701E-02
  -4   2   3     6467.53     6499.96       93.80 o   0.2086E-04
  -3   2   3    29283.61    28763.64      296.97 o   0.1545E-05
  -2   2   3     6395.73     6825.87       73.61 o   0.2151E-04
  -1   2   3     4798.80     4504.70       58.46 o   0.3830E-04
   0   2   3     2362.32     2174.24       31.46 o   0.1126E-03
   1   2   3     8967.28     8829.68      100.61 o   0.1311E-04
   2   2   3     1096.31     1004.07       20.90 o   0.2991E-03
   3   2   3     7599.88     7744.27      114.17 o   0.1540E-04
   4   2   3    16329.65    16201.33      273.74 o   0.3749E-05
   5   2   3    28746.02    28912.65      434.89 o   0.1342E-05
   6   2   3     3301.68     3296.16       83.47 o   0.4841E-04
   7   2   3    10591.08    10258.56      196.07 o   0.8011E-05
   8   2   3     2014.73     2007.21       67.09 o   0.8837E-04
   9   2   3      907.13      978.08       45.56 o   0.2121E-03
  10   2   3     8350.15     8083.27      179.05 o   0.1117E-04
  11   2   3     2541.39     2574.88       87.45 o   0.5822E-04
  12   2   3     1329.80     1382.21       83.78 o   0.8991E-04
  13   2   3      607.31      720.92       58.97 o   0.1905E-03
  14   2   3      236.67      376.01       55.32 o   0.2599E-03
  15   2   3      691.70      625.95       97.98 o   0.8873E-04
  16   2   3       29.22        3.11       29.56 o   0.1111E-02
 -18   3   3      198.37      125.04       53.17 o   0.3157E-03
 -17   3   3      306.33      315.74       44.67 o   0.3652E-03
 -16   3   3       26.38       41.96       22.95 o   0.1642E-02
 -15   3   3      765.63      736.54       64.27 o   0.1641E-03
 -14   3   3      929.90      879.53       68.91 o   0.1390E-03
 -13   3   3      415.39      406.64       44.12 o   0.3393E-03
 -12   3   3     2009.50     2121.38       94.27 o   0.6240E-04
 -11   3   3      177.24      176.23       25.24 o   0.9587E-03
 -10   3   3     1143.63     1086.19       61.88 o   0.1432E-03
  -9   3   3      511.23      571.73       38.64 o   0.3465E-03
  -8   3   3     9109.94     9087.96      210.36 o   0.8834E-05
  -7   3   3      907.22     1127.08       45.38 o   0.1986E-03
  -6   3   3     7118.77     7208.58      124.34 o   0.1620E-04
  -5   3   3     1322.65     1233.08       36.12 o   0.1991E-03
  -4   3   3     3011.30     2789.29       48.94 o   0.7389E-04
  -3   3   3    37747.56    35870.79      353.27 o   0.1008E-05
  -2   3   3      200.63      184.81        7.84 o   0.1996E-02
  -1   3   3     9649.79     9537.97      108.49 o   0.1149E-04
   0   3   3       35.46       30.94        3.50 o   0.1191E-01
   1   3   3     1799.47     1822.17       28.07 o   0.1488E-03
   2   3   3     4271.10     4097.80       63.39 o   0.4285E-04
   3   3   3     1782.77     1835.65       41.83 o   0.1298E-03
   4   3   3     5594.91     5756.07       94.91 o   0.2452E-04
   5   3   3       38.67       21.44        9.31 o   0.6799E-02
   6   3   3      286.26      246.95       21.95 o   0.9140E-03
   7   3   3     2197.02     2165.56       67.77 o   0.8229E-04
   8   3   3      202.36      255.77       20.89 o   0.1004E-02
   9   3   3      781.98      779.26       42.07 o   0.2602E-03
  10   3   3       27.73       30.21       13.18 o   0.4177E-02
  11   3   3     2871.78     2753.35       93.82 o   0.5119E-04
  12   3   3     2816.30     2843.08      127.21 o   0.3681E-04
  13   3   3       -7.81        8.27       31.09 o   0.2601E-03
  14   3   3      366.31      356.09       69.11 o   0.1773E-03
  15   3   3       20.19       48.93       27.35 o   0.1198E-02
  16   3   3      270.44      207.32       69.26 o   0.1876E-03
 -18   4   3      179.83      186.10       48.06 o   0.3660E-03
 -17   4   3      743.05      762.87       69.21 o   0.1473E-03
 -16   4   3       17.83       17.27       24.49 o   0.1567E-02
 -15   4   3      300.88      282.57       43.26 o   0.3912E-03
 -14   4   3       38.62        0.58       22.22 o   0.1912E-02
 -13   4   3      391.03      384.79       42.17 o   0.3679E-03
 -12   4   3     1484.27     1642.00       79.40 o   0.8859E-04
 -11   4   3        7.16        1.18       12.46 o   0.6159E-02
 -10   4   3     3328.96     3401.81      114.65 o   0.3661E-04
  -9   4   3        1.15        0.67        7.81 o   0.1422E-02
  -8   4   3      242.70      268.57       17.10 o   0.1107E-02
  -7   4   3       93.64       86.31       10.30 o   0.3263E-02
  -6   4   3     2222.65     2079.71       43.48 o   0.1082E-03
  -5   4   3     3094.10     3361.50       60.26 o   0.5817E-04
  -4   4   3     1401.66     1456.82       28.80 o   0.1917E-03
  -3   4   3     5129.49     4956.55       64.21 o   0.3333E-04
  -2   4   3     2540.49     2331.80       38.79 o   0.9815E-04
  -1   4   3      591.49      618.92       18.12 o   0.5295E-03
   0   4   3     2444.18     2506.44       43.46 o   0.9093E-04
   1   4   3     1908.94     1762.42       31.85 o   0.1440E-03
   2   4   3    11894.12    11170.02      134.51 o   0.8317E-05
   3   4   3     1175.26     1284.91       33.91 o   0.2078E-03
   4   4   3      750.23      744.94       27.74 o   0.3651E-03
   5   4   3       23.43        5.12        8.35 o   0.1059E-01
   6   4   3     1225.38     1159.64       46.95 o   0.1779E-03
   7   4   3     6904.36     6736.10      144.10 o   0.1589E-04
   8   4   3     8172.37     8178.00      166.46 o   0.1174E-04
   9   4   3       32.89       42.31       11.24 o   0.4688E-02
  10   4   3       -6.47        4.70       11.61 o   0.6832E-02
  11   4   3      212.89      159.82       49.43 o   0.3505E-03
  12   4   3      410.81      493.16       69.44 o   0.1674E-03
  13   4   3       53.64       15.46       34.68 o   0.7905E-03
  14   4   3      142.70      162.22       53.71 o   0.3087E-03
  15   4   3       58.26       39.63       24.89 o   0.1387E-02
  16   4   3      274.72      331.44       64.91 o   0.2018E-03
 -17   5   3      308.38      291.75       69.57 o   0.1803E-03
 -16   5   3      808.62      677.00       71.85 o   0.1418E-03
 -15   5   3      523.31      531.12       54.64 o   0.2318E-03
 -14   5   3     2027.96     2090.47      103.19 o   0.5641E-04
 -13   5   3      364.57      281.86       41.53 o   0.4064E-03
 -12   5   3     4687.48     4657.35      155.06 o   0.2118E-04
 -11   5   3     3490.77     3612.26      123.48 o   0.3266E-04
 -10   5   3       80.13       73.22       13.48 o   0.2841E-02
  -9   5   3     1817.51     1843.65       45.90 o   0.1231E-03
  -8   5   3     1440.09     1627.40       35.59 o   0.1624E-03
  -7   5   3     2360.63     2503.55       44.13 o   0.9165E-04
  -6   5   3     8099.16     8134.94      112.18 o   0.1440E-04
  -5   5   3       30.37       39.34        6.12 o   0.8522E-02
  -4   5   3      398.56      507.25       13.39 o   0.7449E-03
  -3   5   3     2713.66     2876.43       40.61 o   0.7949E-04
  -2   5   3     3980.66     3986.97       63.72 o   0.4501E-04
  -1   5   3     5963.40     5803.65       77.33 o   0.2553E-04
   0   5   3    16851.30    16449.36      314.28 o   0.3356E-05
   1   5   3    33060.88    31613.65      377.37 o   0.1216E-05
   2   5   3     9168.23     8867.98      140.74 o   0.1149E-04
   3   5   3      531.96      490.67       27.71 o   0.4923E-03
   4   5   3     1720.22     1866.74       45.83 o   0.1242E-03
   5   5   3     1116.78     1107.44       31.15 o   0.2417E-03
   6   5   3     2381.24     2353.11       60.70 o   0.8215E-04
   7   5   3      866.80      921.11       50.97 o   0.1974E-03
   8   5   3       65.46       71.91       16.13 o   0.2409E-02
   9   5   3     2027.50     2038.41       87.61 o   0.6859E-04
  10   5   3      163.85      164.10       25.36 o   0.9797E-03
  11   5   3      783.87      639.88       91.67 o   0.9807E-04
  12   5   3        6.72       40.75       30.06 o   0.1845E-03
  13   5   3     1020.46      799.47      111.58 o   0.6748E-04
  14   5   3     1648.62     1727.98      107.08 o   0.5910E-04
  15   5   3     1055.63      987.73       70.39 o   0.1287E-03
 -16   6   3       32.84        0.92       37.39 o   0.7023E-03
 -15   6   3      -52.99        5.36       42.82 o   0.5317E-03
 -14   6   3        6.23       32.90       31.74 o   0.1517E-03
 -13   6   3     1851.13     1909.43       93.90 o   0.6632E-04
 -12   6   3     1191.50     1114.23       70.64 o   0.1210E-03
 -11   6   3      554.75      564.74       44.91 o   0.2911E-03
 -10   6   3      855.50      861.32       52.48 o   0.1972E-03
  -9   6   3     1065.71     1070.39       32.34 o   0.2455E-03
  -8   6   3      121.17       90.87       10.17 o   0.3020E-02
  -7   6   3       14.34        8.42        5.27 o   0.1963E-01
  -6   6   3    11671.00    11328.54      139.97 o   0.8174E-05
  -5   6   3       39.38       65.28        6.60 o   0.5895E-02
  -4   6   3      588.27      670.28       19.44 o   0.4912E-03
  -3   6   3      617.04      628.77       19.00 o   0.5083E-03
  -2   6   3    13248.43    12720.82      187.02 o   0.6188E-05
  -1   6   3       61.53       64.54        8.35 o   0.4705E-02
   0   6   3    15678.26    15566.98      255.71 o   0.4104E-05
   1   6   3      986.57      853.80       26.36 o   0.3183E-03
   2   6   3      553.94      489.55       20.08 o   0.5944E-03
   3   6   3     3503.94     3362.92       86.01 o   0.4596E-04
   4   6   3      240.37      229.45       20.56 o   0.1034E-02
   5   6   3     1451.47     1437.74       42.52 o   0.1610E-03
   6   6   3     2487.08     2555.51       75.43 o   0.6629E-04
   7   6   3      868.60      921.15       53.08 o   0.1891E-03
   8   6   3     9597.33     9066.71      234.51 o   0.7950E-05
   9   6   3      650.77      539.65       49.00 o   0.2592E-03
  10   6   3     2585.79     2388.22      105.82 o   0.4963E-04
  11   6   3      480.18      396.86       72.08 o   0.1603E-03
  12   6   3      498.15      374.24       78.76 o   0.1385E-03
  13   6   3       -3.48       28.05       20.09 o   0.2938E-03
  14   6   3       64.71       55.18       22.77 o   0.1541E-02
  15   6   3      141.51      260.16       48.54 o   0.3485E-03
 -16   7   3      220.08      153.80       58.42 o   0.2620E-03
 -15   7   3      543.56      552.22       85.58 o   0.1148E-03
 -14   7   3       55.00        7.08       32.55 o   0.9002E-03
 -13   7   3      104.71       99.72       35.26 o   0.6783E-03
 -12   7   3       58.14      136.37       30.28 o   0.8566E-03
 -11   7   3     2428.41     2460.92      155.58 o   0.3018E-04
 -10   7   3     1470.59     1487.83       71.40 o   0.1036E-03
  -9   7   3       16.37       11.05        9.28 o   0.8752E-02
  -8   7   3        0.27        3.32        5.92 o   0.2028E-03
  -7   7   3     2140.62     2270.90       44.05 o   0.1024E-03
  -6   7   3      108.57      113.28        9.02 o   0.2990E-02
  -5   7   3     3374.91     3322.57       66.78 o   0.5438E-04
  -4   7   3      306.97      385.54       20.72 o   0.7709E-03
  -3   7   3       -3.49        0.20        6.19 o   0.2430E-01
  -2   7   3      545.99      631.99       23.23 o   0.4805E-03
  -1   7   3     1693.51     1760.24       38.12 o   0.1415E-03
   0   7   3      525.90      581.77       21.44 o   0.5296E-03
   1   7   3       19.54       17.37        6.35 o   0.1241E-01
   2   7   3     1096.37     1027.88       30.20 o   0.2582E-03
   3   7   3      154.85      135.54       17.06 o   0.1626E-02
   4   7   3      537.44      563.99       32.15 o   0.4106E-03
   5   7   3       -5.41        4.69        7.70 o   0.1427E-01
   6   7   3      385.47      398.15       29.43 o   0.5478E-03
   7   7   3     3269.96     3316.33       94.29 o   0.4425E-04
   8   7   3     1112.03     1154.04       64.07 o   0.1356E-03
   9   7   3      128.61      123.29       24.47 o   0.1130E-02
  10   7   3      950.87     1026.90       96.41 o   0.8270E-04
  11   7   3      265.14      323.92       58.94 o   0.2382E-03
  12   7   3      -23.66        1.75       23.42 o   0.1760E-02
  13   7   3       40.56      118.55       21.68 o   0.1478E-02
  14   7   3      129.29      112.78       37.52 o   0.5961E-03
 -16   8   3       39.33       68.68       33.75 o   0.7869E-03
 -15   8   3      472.10      486.23       80.54 o   0.1302E-03
 -14   8   3     1952.64     1957.10      158.18 o   0.3167E-04
 -13   8   3     1026.59     1011.00      109.21 o   0.6773E-04
 -12   8   3     1556.02     1528.45      128.64 o   0.4689E-04
 -11   8   3      128.82      166.36       37.78 o   0.5623E-03
 -10   8   3      696.79      671.86       76.32 o   0.1317E-03
  -9   8   3     2087.25     2073.35       75.77 o   0.7774E-04
  -8   8   3       14.12       15.56        7.14 o   0.1187E-01
  -7   8   3       71.09      110.29       11.55 o   0.2832E-02
  -6   8   3     2245.97     2185.30       58.91 o   0.8944E-04
  -5   8   3     3249.26     3373.81       82.61 o   0.4824E-04
  -4   8   3     4500.71     4613.60       97.87 o   0.3125E-04
  -3   8   3     7848.41     7759.91      186.76 o   0.1138E-04
  -2   8   3     3278.23     3412.39       85.53 o   0.4664E-04
  -1   8   3     1002.09     1071.39       29.36 o   0.2625E-03
   0   8   3     1536.36     1690.58       40.48 o   0.1465E-03
   1   8   3       56.45       51.42        9.87 o   0.4636E-02
   2   8   3     2573.95     2527.25       51.87 o   0.8272E-04
   3   8   3     1322.33     1368.85       35.54 o   0.1879E-03
   4   8   3      291.86      291.33       25.08 o   0.7581E-03
   5   8   3     2415.82     2330.62       77.64 o   0.6896E-04
   6   8   3     1014.86     1097.06       49.32 o   0.1832E-03
   7   8   3     4967.08     4806.42      126.14 o   0.2465E-04
   8   8   3     1767.37     1691.25       69.96 o   0.9605E-04
   9   8   3     2046.04     2106.02       93.06 o   0.6318E-04
  10   8   3     1645.90     1451.62      128.44 o   0.4718E-04
  11   8   3       97.57      139.12       26.39 o   0.1020E-02
  12   8   3     1352.39     1359.13       94.03 o   0.7744E-04
  13   8   3      936.39     1028.10       79.34 o   0.1102E-03
  14   8   3       70.93       45.94       29.67 o   0.9986E-03
 -15   9   3     1389.53     1529.35      139.73 o   0.4152E-04
 -14   9   3      716.46      817.38       96.81 o   0.8728E-04
 -13   9   3      292.01      248.61       62.54 o   0.2206E-03
 -12   9   3      558.03      580.25       76.66 o   0.1364E-03
 -11   9   3      548.02      613.39       73.22 o   0.1456E-03
 -10   9   3      151.31      230.48       42.31 o   0.4420E-03
  -9   9   3     1175.01     1243.50       72.54 o   0.1132E-03
  -8   9   3      748.12      753.76       35.73 o   0.3063E-03
  -7   9   3      154.28      133.25       16.21 o   0.1721E-02
  -6   9   3     1314.46     1230.98       45.07 o   0.1743E-03
  -5   9   3     1983.64     1895.59       83.79 o   0.7429E-04
  -4   9   3     2744.09     2865.34       97.40 o   0.4900E-04
  -3   9   3     5968.35     6000.72      156.59 o   0.1698E-04
  -2   9   3     1124.75     1096.14       48.54 o   0.1814E-03
  -1   9   3     2816.41     2862.66       49.12 o   0.7431E-04
   0   9   3     5335.04     5209.26       93.76 o   0.2727E-04
   1   9   3     3308.79     3159.86       91.20 o   0.4657E-04
   2   9   3      111.10      105.44       16.47 o   0.1947E-02
   3   9   3       33.46       30.75       10.05 o   0.5827E-02
   4   9   3     3720.58     3695.56      102.37 o   0.3739E-04
   5   9   3      800.47      808.65       44.34 o   0.2422E-03
   6   9   3      940.78      909.06       49.95 o   0.1993E-03
   7   9   3      235.59      198.14       25.29 o   0.8849E-03
   8   9   3     1061.32     1093.15       55.06 o   0.1640E-03
   9   9   3     1838.79     1764.30       96.44 o   0.6618E-04
  10   9   3      267.90      279.55       38.91 o   0.4623E-03
  11   9   3      901.26      899.24       72.18 o   0.1305E-03
  12   9   3      251.36      287.99       41.22 o   0.4255E-03
  13   9   3       43.43       15.72       25.25 o   0.1442E-02
  14   9   3     1185.04     1104.51      130.87 o   0.4909E-04
 -15  10   3      710.49      668.72      100.64 o   0.8401E-04
 -14  10   3        5.63        2.46       25.95 o   0.2795E-03
 -13  10   3      929.71      883.06      105.05 o   0.7414E-04
 -12  10   3       34.70       41.37       29.24 o   0.1062E-02
 -11  10   3     1275.49     1204.90      115.54 o   0.5904E-04
 -10  10   3      875.74      851.54       67.41 o   0.1455E-03
  -9  10   3      622.80      609.15       55.00 o   0.2175E-03
  -8  10   3     1112.32     1115.27       69.86 o   0.1240E-03
  -7  10   3       11.01        5.60       10.45 o   0.7973E-02
  -6  10   3      181.87      194.77       19.84 o   0.1199E-02
  -5  10   3       95.28       88.94       15.85 o   0.2199E-02
  -4  10   3     1498.13     1630.43       70.88 o   0.9999E-04
  -3  10   3       29.90       72.65       12.64 o   0.3467E-02
  -2  10   3     1281.09     1336.36       44.56 o   0.1694E-03
  -1  10   3      534.85      557.60       28.18 o   0.4575E-03
   0  10   3       36.69       58.63        9.06 o   0.5083E-02
   1  10   3      400.00      435.26       24.76 o   0.6058E-03
   2  10   3     1771.26     1880.17       54.73 o   0.1104E-03
   3  10   3       12.94       23.49        8.12 o   0.9084E-02
   4  10   3      362.09      403.07       25.77 o   0.6218E-03
   5  10   3      699.30      707.00       36.54 o   0.3146E-03
   6  10   3      321.68      367.44       26.72 o   0.6395E-03
   7  10   3     1416.02     1438.66       56.51 o   0.1325E-03
   8  10   3     2160.94     2059.83       72.59 o   0.8029E-04
   9  10   3      342.14      315.32       34.19 o   0.5144E-03
  10  10   3       27.86       73.79       21.96 o   0.1628E-02
  11  10   3      -40.58        7.67       25.96 o   0.1399E-02
  12  10   3      -11.60        0.10       26.44 o   0.1102E-02
  13  10   3      125.73      206.06       33.45 o   0.6534E-03
 -14  11   3      365.87      491.65       71.13 o   0.1622E-03
 -13  11   3       11.17       34.89       22.94 o   0.5895E-03
 -12  11   3      187.56      206.13       52.16 o   0.3141E-03
 -11  11   3      509.13      516.29       73.20 o   0.1505E-03
 -10  11   3      -19.23       44.40       22.06 o   0.1768E-02
  -9  11   3     2942.80     2953.28      126.37 o   0.3622E-04
  -8  11   3      847.11      872.46       62.09 o   0.1615E-03
  -7  11   3       39.87       58.50       14.81 o   0.2972E-02
  -6  11   3      254.71      278.49       31.37 o   0.6160E-03
  -5  11   3      139.17      146.79       24.38 o   0.1083E-02
  -4  11   3     3756.33     3551.33      125.91 o   0.3168E-04
  -3  11   3     2052.44     2223.82       74.36 o   0.7658E-04
  -2  11   3      750.83      671.92       44.34 o   0.2639E-03
  -1  11   3      971.82      919.05       49.25 o   0.1996E-03
   0  11   3     3590.37     3586.83       90.54 o   0.4223E-04
   1  11   3      152.55      143.81       20.45 o   0.1325E-02
   2  11   3       53.11       56.03       15.26 o   0.2813E-02
   3  11   3     3479.41     3313.01       86.20 o   0.4642E-04
   4  11   3      250.03      240.25       22.45 o   0.9303E-03
   5  11   3      241.39      263.36       22.27 o   0.9086E-03
   6  11   3      973.55      862.26       45.95 o   0.2191E-03
   7  11   3      341.94      348.69       28.31 o   0.6113E-03
   8  11   3      368.08      362.78       30.35 o   0.5559E-03
   9  11   3      256.39      281.16       30.88 o   0.6269E-03
  10  11   3      -21.37        0.70       19.72 o   0.2465E-02
  11  11   3      -29.96       11.79       28.63 o   0.1165E-02
  12  11   3      943.39      906.67       79.62 o   0.1130E-03
  13  11   3      103.07       17.58       52.99 o   0.3435E-03
 -14  12   3       77.20       22.24       44.46 o   0.4839E-03
 -13  12   3       54.84      139.87       26.85 o   0.1028E-02
 -12  12   3     1003.66      838.32      108.04 o   0.7088E-04
 -11  12   3      -26.86        2.94       19.78 o   0.2407E-02
 -10  12   3      917.92      975.85       73.27 o   0.1249E-03
  -9  12   3      176.75      102.63       31.64 o   0.7753E-03
  -8  12   3     1621.52     1569.42       91.04 o   0.7539E-04
  -7  12   3     2350.49     2255.17       86.73 o   0.6396E-04
  -6  12   3      676.61      792.13       58.16 o   0.1861E-03
  -5  12   3      335.38      280.63       40.58 o   0.4245E-03
  -4  12   3      220.38      255.92       35.45 o   0.5471E-03
  -3  12   3     3064.20     2858.30      132.03 o   0.3455E-04
  -2  12   3       55.56       91.76       18.36 o   0.1943E-02
  -1  12   3      388.55      399.46       44.57 o   0.3388E-03
   0  12   3      453.24      386.04       38.82 o   0.3993E-03
   1  12   3       22.93       11.07       18.80 o   0.2589E-02
   2  12   3      909.67     1087.51       68.21 o   0.1327E-03
   3  12   3     1531.58     1485.97       89.18 o   0.7947E-04
   4  12   3      695.35      771.36       59.40 o   0.1820E-03
   5  12   3     3058.25     3124.91      132.18 o   0.3336E-04
   6  12   3     1137.25     1111.69       77.90 o   0.1079E-03
   7  12   3      191.38      196.97       33.87 o   0.6254E-03
   8  12   3      418.03      454.69       47.83 o   0.2966E-03
   9  12   3      764.28      775.47       66.45 o   0.1546E-03
  10  12   3     1724.05     1549.68      143.25 o   0.3909E-04
  11  12   3        2.71       27.55       31.25 o   0.3067E-04
  12  12   3      150.75      138.61       46.78 o   0.3977E-03
 -11  13   3       62.34        9.89       35.89 o   0.7416E-03
 -10  13   3      690.80      597.97      100.19 o   0.8580E-04
  -9  13   3      355.32      272.00       70.82 o   0.1746E-03
  -8  13   3       64.80       92.16       32.18 o   0.8176E-03
  -7  13   3       16.28       31.91       30.15 o   0.1033E-02
  -6  13   3      365.21      316.76       43.91 o   0.3667E-03
  -5  13   3      840.12      897.82       56.85 o   0.1779E-03
  -4  13   3       31.20       69.94       19.75 o   0.1928E-02
  -3  13   3       65.10       14.29       27.18 o   0.1238E-02
  -2  13   3      767.57      866.54       65.47 o   0.1531E-03
  -1  13   3     1386.11     1447.36       71.69 o   0.1054E-03
   0  13   3      272.10      254.75       32.66 o   0.5940E-03
   1  13   3      142.72      164.37       28.89 o   0.8376E-03
   2  13   3      113.05      134.83       26.88 o   0.9888E-03
   3  13   3      544.16      689.30       56.13 o   0.2083E-03
   4  13   3      154.10      178.08       30.32 o   0.7632E-03
   5  13   3      639.34      634.62       59.66 o   0.1924E-03
   6  13   3      179.37      178.24       33.94 o   0.6396E-03
   7  13   3      168.61      218.12       32.74 o   0.6498E-03
   8  13   3       32.27       58.31       32.34 o   0.8648E-03
   9  13   3       36.08       14.32       33.39 o   0.8602E-03
  10  13   3      795.55      761.45      106.74 o   0.7434E-04
  -9  14   3       36.53        8.83       38.54 o   0.6557E-03
  -8  14   3      331.21      435.94       66.16 o   0.1868E-03
  -7  14   3      149.41      235.30       33.14 o   0.6338E-03
  -6  14   3      -11.04        5.92       21.87 o   0.2019E-02
  -5  14   3      666.92      607.54       53.63 o   0.2228E-03
  -4  14   3       48.55       77.86       17.70 o   0.2153E-02
  -3  14   3      230.22      264.95       41.12 o   0.4375E-03
  -2  14   3      233.97      274.09       38.44 o   0.4781E-03
  -1  14   3       24.71       32.10       20.64 o   0.2034E-02
   0  14   3      461.93      431.67       44.02 o   0.3307E-03
   1  14   3      114.03      144.73       24.67 o   0.1092E-02
   2  14   3     2929.47     2921.77      111.65 o   0.4176E-04
   3  14   3     2113.85     2288.23      115.70 o   0.4711E-04
   4  14   3      -21.25        3.67       20.88 o   0.2188E-02
   5  14   3      152.69      189.13       32.88 o   0.6713E-03
   6  14   3       82.41       73.35       29.20 o   0.9758E-03
   7  14   3       54.04        4.40       38.96 o   0.6394E-03
   8  14   3       13.33        8.95       27.94 o   0.1149E-02
  -7  15   3      136.13       87.14       36.13 o   0.6495E-03
  -6  15   3      741.83      828.26       73.68 o   0.1322E-03
  -5  15   3       43.74       27.05       22.81 o   0.1687E-02
  -4  15   3     1990.98     2097.98       95.97 o   0.6155E-04
  -3  15   3       -5.95        2.92       20.25 o   0.8375E-03
  -2  15   3       -0.41        4.03       14.19 o   0.6174E-05
  -1  15   3      544.43      499.44       50.05 o   0.2637E-03
   0  15   3     1610.63     1559.33       84.93 o   0.8231E-04
   1  15   3     2255.49     2371.82      101.18 o   0.5381E-04
   2  15   3     1009.02     1004.48       67.01 o   0.1369E-03
   3  15   3     1207.20      983.71       89.73 o   0.9062E-04
   4  15   3      -19.06        7.16       28.60 o   0.1187E-02
   5  15   3       83.63       87.68       29.48 o   0.9406E-03
   6  15   3     1460.11     1517.79      144.49 o   0.3924E-04
  -4  16   3       17.21        0.58       35.02 o   0.7871E-03
  -3  16   3      214.68      233.28       30.89 o   0.6750E-03
  -2  16   3       -4.52        4.11       20.46 o   0.4647E-03
  -1  16   3       92.10       54.28       27.49 o   0.1105E-02
   0  16   3      269.14      279.03       38.67 o   0.4660E-03
   1  16   3      228.16      174.55       35.24 o   0.5929E-03
   2  16   3      712.23      719.15       58.76 o   0.1874E-03
   3  16   3      487.25      426.98       80.78 o   0.1312E-03
   4  16   3      487.77      492.44       84.83 o   0.1188E-03
   5  16   3      254.43      284.22       63.56 o   0.2133E-03
  -4  17   3       -6.74       19.05       31.21 o   0.1904E-03
  -3  17   3       -0.62       15.66       21.25 o   0.1226E-05
  -2  17   3       46.17       12.20       44.54 o   0.4912E-03
 -18   0   4      784.72      934.66      104.27 o   0.7532E-04
 -17   0   4      -17.75        1.76       27.61 o   0.1286E-02
 -16   0   4     2612.90     2573.58      181.07 o   0.2357E-04
 -15   0   4      163.76       66.25       47.69 o   0.4005E-03
 -14   0   4     3429.30     3108.70      194.75 o   0.1956E-04
 -13   0   4      845.67     1040.37       86.93 o   0.9742E-04
 -12   0   4      889.89      856.26       85.69 o   0.1031E-03
 -11   0   4     1265.94     1170.59       97.56 o   0.7680E-04
 -10   0   4     5378.57     5244.57      133.67 o   0.2173E-04
  -9   0   4     4596.18     4499.54      115.62 o   0.2820E-04
  -8   0   4    10378.39    11277.37      209.53 o   0.7184E-05
  -7   0   4       29.62        8.37        7.76 o   0.1051E-01
  -6   0   4     1190.41     1287.96       41.40 o   0.1849E-03
  -5   0   4     1024.34     1036.13       36.26 o   0.2365E-03
  -4   0   4    14844.32    14934.53      221.14 o   0.4697E-05
  -3   0   4    64249.57    66108.70     1115.96 o   0.2548E-06
  -2   0   4    10328.10    10317.45      159.81 o   0.8993E-05
  -1   0   4       43.10       21.48        7.42 o   0.8422E-02
   0   0   4    23096.78    23981.51      411.52 o   0.1809E-05
   1   0   4     2523.27     2525.41       68.94 o   0.7100E-04
   2   0   4     1782.60     2027.58       45.14 o   0.1167E-03
   3   0   4    19447.72    19679.24      295.42 o   0.2796E-05
   4   0   4      240.45      355.87       17.32 o   0.9459E-03
   5   0   4     6740.96     5700.48      163.00 o   0.1623E-04
   6   0   4       32.97       12.73       13.61 o   0.4377E-02
   7   0   4     3018.26     2981.19      102.30 o   0.4478E-04
   8   0   4     1032.68      919.68       58.42 o   0.1650E-03
   9   0   4     2065.81     2044.31      136.71 o   0.3892E-04
  10   0   4     4255.42     4518.04      215.67 o   0.1474E-04
  11   0   4      120.04      138.28       36.91 o   0.6012E-03
  12   0   4     1371.30     1351.99      123.41 o   0.5178E-04
  13   0   4       -1.41       54.04       31.61 o   0.7988E-05
  14   0   4     1789.04     1880.03      153.85 o   0.3361E-04
  15   0   4      204.24      191.10       59.73 o   0.2488E-03
 -18   1   4       33.42       30.47       31.72 o   0.9293E-03
 -17   1   4      438.97      497.49       53.90 o   0.2444E-03
 -16   1   4       25.00        8.27       23.26 o   0.1749E-02
 -15   1   4     2916.90     2853.05      131.04 o   0.3526E-04
 -14   1   4      267.87      318.50       38.37 o   0.4571E-03
 -13   1   4       59.10       56.92       19.62 o   0.1945E-02
 -12   1   4      557.12      588.35       47.17 o   0.2707E-03
 -11   1   4       42.26       45.29       15.05 o   0.3082E-02
 -10   1   4     2507.60     2652.61       96.14 o   0.5269E-04
  -9   1   4     4820.09     4957.02      138.45 o   0.2261E-04
  -8   1   4      253.22      309.77       25.38 o   0.7504E-03
  -7   1   4     6668.89     6660.49      124.54 o   0.1773E-04
  -6   1   4     3590.93     3341.18       90.59 o   0.4411E-04
  -5   1   4       35.78       37.21        7.76 o   0.7060E-02
  -4   1   4        7.24        8.88        2.78 o   0.3850E-01
  -3   1   4    53957.36    53680.01      493.43 o   0.4827E-06
  -2   1   4     5157.52     5031.39       62.47 o   0.3305E-04
  -1   1   4     1158.42     1057.23       20.81 o   0.2826E-03
   0   1   4      432.90      403.96       10.78 o   0.8863E-03
   1   1   4    10625.61    10763.66      101.93 o   0.9809E-05
   2   1   4     2748.56     2674.70       42.62 o   0.8282E-04
   3   1   4     6516.59     6740.61       76.20 o   0.2144E-04
   4   1   4      437.01      375.44       16.01 o   0.8239E-03
   5   1   4     1286.55     1150.42       40.01 o   0.1971E-03
   6   1   4      273.29      246.68       18.75 o   0.1046E-02
   7   1   4      376.95      377.64       27.79 o   0.5944E-03
   8   1   4       38.51       34.56       11.47 o   0.4709E-02
   9   1   4      908.49      934.63       47.66 o   0.2077E-03
  10   1   4     2293.25     2299.27       82.01 o   0.6705E-04
  11   1   4     3724.86     3707.80      146.30 o   0.2654E-04
  12   1   4      313.21      387.27       41.46 o   0.3854E-03
  13   1   4     1143.31     1308.63       81.75 o   0.9641E-04
  14   1   4       33.32       22.72       21.62 o   0.1904E-02
  15   1   4      402.09      402.01       53.30 o   0.2617E-03
 -19   2   4      276.89      272.03       63.20 o   0.2156E-03
 -18   2   4      152.90      144.73       38.09 o   0.5597E-03
 -17   2   4       55.17       41.82       25.31 o   0.1344E-02
 -16   2   4      171.23      165.29       33.17 o   0.6736E-03
 -15   2   4      343.25      385.07       43.00 o   0.3643E-03
 -14   2   4      125.43      139.89       28.49 o   0.8940E-03
 -13   2   4     1141.97     1082.57       72.36 o   0.1193E-03
 -12   2   4      862.89      900.64       59.53 o   0.1677E-03
 -11   2   4     2266.49     2260.67       95.05 o   0.5866E-04
 -10   2   4      276.62      283.57       30.30 o   0.6320E-03
  -9   2   4       60.87       35.35       14.73 o   0.3179E-02
  -8   2   4      762.26      756.20       44.01 o   0.2538E-03
  -7   2   4      638.46      592.88       38.05 o   0.3330E-03
  -6   2   4       35.31       49.89        7.51 o   0.6362E-02
  -5   2   4     4689.32     4615.03       91.65 o   0.3193E-04
  -4   2   4      409.05      390.33       14.13 o   0.8589E-03
  -3   2   4    12598.57    12479.20      127.01 o   0.7336E-05
  -2   2   4     1599.48     1611.07       25.26 o   0.1752E-03
  -1   2   4     7783.59     7850.83      129.98 o   0.1421E-04
   0   2   4       32.49       41.90        3.68 o   0.1010E-01
   1   2   4     1590.88     1568.05       28.41 o   0.1742E-03
   2   2   4     1059.26     1108.65       23.20 o   0.2730E-03
   3   2   4      269.72      270.11       13.39 o   0.1220E-02
   4   2   4      823.57      754.07       27.36 o   0.3551E-03
   5   2   4       16.60       14.36        7.42 o   0.1144E-01
   6   2   4     8469.42     8333.10      164.42 o   0.1151E-04
   7   2   4     7146.33     6858.07      150.23 o   0.1504E-04
   8   2   4      504.63      472.37       33.32 o   0.4339E-03
   9   2   4     2793.68     2816.16       88.18 o   0.5369E-04
  10   2   4      475.92      521.09       36.83 o   0.3818E-03
  11   2   4       34.75        7.79       15.90 o   0.3450E-02
  12   2   4      106.00      144.42       29.01 o   0.8763E-03
  13   2   4        4.40        2.40       17.81 o   0.7686E-03
  14   2   4        5.73       16.79       21.26 o   0.6339E-03
  15   2   4       56.50       42.43       45.84 o   0.4531E-03
 -19   3   4       86.34       54.77       39.68 o   0.5812E-03
 -18   3   4       -4.65        2.94       23.45 o   0.2858E-03
 -17   3   4     1589.32     1585.83      101.93 o   0.6508E-04
 -16   3   4      193.02      217.62       34.56 o   0.5946E-03
 -15   3   4      885.62      926.67       69.24 o   0.1372E-03
 -14   3   4       -5.06       39.26       14.95 o   0.5661E-03
 -13   3   4       50.57       91.07       16.72 o   0.2209E-02
 -12   3   4     2650.01     2665.63      108.94 o   0.4566E-04
 -11   3   4      115.21      145.30       21.95 o   0.1269E-02
 -10   3   4     3993.45     4060.01      128.02 o   0.2865E-04
  -9   3   4     3115.81     3336.18      104.13 o   0.4112E-04
  -8   3   4      249.20      270.56       25.51 o   0.7864E-03
  -7   3   4     2321.68     2726.01       79.00 o   0.6284E-04
  -6   3   4     2930.70     2884.11       62.26 o   0.6562E-04
  -5   3   4     3623.26     3745.30       64.42 o   0.4895E-04
  -4   3   4       39.41       57.54        5.19 o   0.7097E-02
  -3   3   4     3123.36     3086.17       50.55 o   0.6645E-04
  -2   3   4       35.52       30.81        4.56 o   0.1075E-01
  -1   3   4      898.41      957.14       19.86 o   0.3357E-03
   0   3   4    14135.50    14248.39      170.27 o   0.5564E-05
   1   3   4    17294.84    17306.23      186.57 o   0.4000E-05
   2   3   4       16.55       22.14        4.73 o   0.1494E-01
   3   3   4    13818.05    14545.37      193.59 o   0.5268E-05
   4   3   4     1696.20     1587.00       52.50 o   0.1269E-03
   5   3   4     1232.53     1274.02       46.04 o   0.1715E-03
   6   3   4     2592.86     2680.86       74.52 o   0.6430E-04
   7   3   4     3643.46     3663.23       95.73 o   0.3982E-04
   8   3   4     8386.36     8272.77      173.25 o   0.1122E-04
   9   3   4      212.27      210.43       22.63 o   0.9988E-03
  10   3   4     4436.32     4350.33      121.15 o   0.2805E-04
  11   3   4      699.57      729.81       45.65 o   0.2518E-03
  12   3   4       35.03       12.90       18.56 o   0.2569E-02
  13   3   4     2763.13     2741.74      133.17 o   0.3542E-04
  14   3   4      919.87      962.62      111.07 o   0.6689E-04
  15   3   4      -27.57       28.14       37.83 o   0.6695E-03
  16   3   4       99.90       32.82       44.79 o   0.4697E-03
 -18   4   4      142.77      159.03       44.64 o   0.4264E-03
 -17   4   4       10.45        0.08       30.43 o   0.5097E-03
 -16   4   4     1811.66     1781.25      104.22 o   0.5990E-04
 -15   4   4      152.91      198.65       28.88 o   0.7949E-03
 -14   4   4     6495.61     6496.65      203.20 o   0.1242E-04
 -13   4   4      924.45      964.30       63.93 o   0.1491E-03
 -12   4   4      633.60      703.15       51.59 o   0.2255E-03
 -11   4   4      982.82     1022.96       60.01 o   0.1556E-03
 -10   4   4     4695.02     4794.61      141.75 o   0.2273E-04
  -9   4   4     1004.93      987.10       54.07 o   0.1758E-03
  -8   4   4      529.32      559.03       36.78 o   0.3655E-03
  -7   4   4      899.14      690.69       32.84 o   0.3236E-03
  -6   4   4      443.33      611.06       24.95 o   0.4932E-03
  -5   4   4     2851.21     2684.44       52.01 o   0.7597E-04
  -4   4   4     1694.35     1841.58       29.61 o   0.1489E-03
  -3   4   4    22458.83    22611.51      218.63 o   0.2511E-05
  -2   4   4      493.27      461.96       17.39 o   0.6800E-03
  -1   4   4       90.00       42.71        6.77 o   0.5677E-02
   0   4   4    11801.73    11342.88      148.60 o   0.7959E-05
   1   4   4       11.49        6.87        4.11 o   0.2830E-01
   2   4   4    10430.30    10126.78      124.32 o   0.1001E-04
   3   4   4     2560.30     2515.02       56.17 o   0.7990E-04
   4   4   4    17522.05    16805.01      243.74 o   0.3722E-05
   5   4   4        3.30        7.72        8.46 o   0.5676E-02
   6   4   4     6234.25     6166.92      133.36 o   0.1850E-04
   7   4   4     4825.74     4761.08      115.83 o   0.2672E-04
   8   4   4       -8.31        5.04       14.05 o   0.4747E-02
   9   4   4      307.53      336.35       27.86 o   0.6431E-03
  10   4   4       20.99        3.45       13.99 o   0.4624E-02
  11   4   4      100.95      102.36       25.62 o   0.1129E-02
  12   4   4      424.72      472.52       71.28 o   0.1610E-03
  13   4   4      273.58      253.79       63.54 o   0.2150E-03
  14   4   4     3134.69     2910.12      214.40 o   0.1731E-04
  15   4   4       19.21       30.89       41.68 o   0.3565E-03
  16   4   4      835.69      791.48      112.92 o   0.6708E-04
 -17   5   4      165.93      148.81       51.87 o   0.3284E-03
 -16   5   4       26.77       61.83       22.86 o   0.1577E-02
 -15   5   4      606.86      611.62       57.39 o   0.2060E-03
 -14   5   4      101.76       77.45       24.81 o   0.1237E-02
 -13   5   4       18.86       46.42       16.64 o   0.2788E-02
 -12   5   4      415.87      443.01       40.83 o   0.3659E-03
 -11   5   4      170.29      173.20       25.20 o   0.9693E-03
 -10   5   4      762.50      703.41       37.02 o   0.3056E-03
  -9   5   4     1920.17     1992.43       47.14 o   0.1130E-03
  -8   5   4     1759.33     1735.70       44.08 o   0.1319E-03
  -7   5   4      107.14      131.93        9.80 o   0.2661E-02
  -6   5   4     1846.46     1947.36       46.68 o   0.1168E-03
  -5   5   4     4669.05     4157.16       85.55 o   0.3585E-04
  -4   5   4      489.43      532.61       15.02 o   0.6561E-03
  -3   5   4      844.73      852.89       21.78 o   0.3607E-03
  -2   5   4     9493.20     9349.61      126.56 o   0.1125E-04
  -1   5   4     1271.66     1088.15       31.46 o   0.2324E-03
   0   5   4      695.63      741.24       26.40 o   0.3835E-03
   1   5   4      775.97      752.04       22.33 o   0.3980E-03
   2   5   4      187.97      189.59       11.66 o   0.1746E-02
   3   5   4    11503.63    11174.29      171.28 o   0.7721E-05
   4   5   4      150.38      145.77       13.65 o   0.1913E-02
   5   5   4       93.90       99.94       11.95 o   0.2742E-02
   6   5   4       57.29       34.56       12.28 o   0.4069E-02
   7   5   4      483.73      485.38       31.80 o   0.4504E-03
   8   5   4      485.27      482.04       33.47 o   0.4308E-03
   9   5   4      785.72      785.57       44.63 o   0.2451E-03
  10   5   4      677.00      748.83       52.16 o   0.2164E-03
  11   5   4      414.21      528.07       68.36 o   0.1698E-03
  12   5   4      491.61      408.24       79.92 o   0.1341E-03
  13   5   4      676.33      588.98       93.62 o   0.9662E-04
  14   5   4       46.68       65.55       43.45 o   0.4948E-03
 -17   6   4      127.96      116.53       46.78 o   0.4064E-03
 -16   6   4       93.55      148.84       47.25 o   0.3956E-03
 -15   6   4      -14.47       15.53       24.55 o   0.1571E-02
 -14   6   4      171.83      152.18       48.65 o   0.3661E-03
 -13   6   4     3337.78     2994.19      129.27 o   0.3418E-04
 -12   6   4       16.61        8.75       15.35 o   0.3839E-02
 -11   6   4      775.81      842.54       53.05 o   0.1994E-03
 -10   6   4     1253.31     1216.71       48.47 o   0.1681E-03
  -9   6   4     1124.93     1123.00       35.51 o   0.2232E-03
  -8   6   4      767.50      814.68       27.97 o   0.3433E-03
  -7   6   4      293.22      304.07       16.15 o   0.1023E-02
  -6   6   4     2609.41     2769.19       59.31 o   0.7224E-04
  -5   6   4     3749.09     4005.22       75.17 o   0.4278E-04
  -4   6   4      373.33      366.68       13.32 o   0.9384E-03
  -3   6   4     9279.37     9318.57      114.20 o   0.1180E-04
  -2   6   4      244.05      187.39       14.22 o   0.1472E-02
  -1   6   4     1918.96     2051.39       42.51 o   0.1162E-03
   0   6   4      722.25      615.05       31.43 o   0.3747E-03
   1   6   4     5535.87     5525.39       95.26 o   0.2547E-04
   2   6   4     1498.38     1458.20       41.44 o   0.1604E-03
   3   6   4      319.92      285.67       23.47 o   0.7966E-03
   4   6   4      468.70      421.63       29.57 o   0.5129E-03
   5   6   4       99.17      124.66       11.57 o   0.2515E-02
   6   6   4     2100.12     2144.20       69.85 o   0.8169E-04
   7   6   4     3903.67     3907.24      129.08 o   0.2918E-04
   8   6   4     1222.32     1270.57       67.46 o   0.1215E-03
   9   6   4      -11.73       14.74       20.06 o   0.2310E-02
  10   6   4        7.26        7.44       15.94 o   0.3159E-02
  11   6   4      606.42      640.41       83.81 o   0.1158E-03
  12   6   4      188.34      201.33       53.29 o   0.3034E-03
  13   6   4       85.96       82.18       41.60 o   0.5214E-03
  14   6   4      204.82      214.91       40.93 o   0.4616E-03
 -16   7   4     1036.86      970.44      119.02 o   0.5905E-04
 -15   7   4       54.75       14.54       39.12 o   0.6280E-03
 -14   7   4      659.45      657.12       89.49 o   0.1030E-03
 -13   7   4      196.85      176.62       48.56 o   0.3598E-03
 -12   7   4     3036.13     2881.07      182.12 o   0.2237E-04
 -11   7   4      234.86      171.54       49.03 o   0.3511E-03
 -10   7   4     2691.86     2628.12      100.06 o   0.5002E-04
  -9   7   4     2682.25     2681.56       73.81 o   0.6414E-04
  -8   7   4     1613.64     1537.35       42.05 o   0.1504E-03
  -7   7   4     2374.23     2497.72       51.80 o   0.8591E-04
  -6   7   4      405.56      433.37       21.73 o   0.6604E-03
  -5   7   4     2377.67     2419.73       55.69 o   0.8463E-04
  -4   7   4     1567.99     1779.22       34.64 o   0.1495E-03
  -3   7   4      134.34      172.94       11.15 o   0.2032E-02
  -2   7   4      654.59      669.87       26.03 o   0.4162E-03
  -1   7   4     9794.48     8866.34      134.26 o   0.1136E-04
   0   7   4    14850.09    14583.11      245.63 o   0.4549E-05
   1   7   4     1544.12     1900.59       54.65 o   0.1142E-03
   2   7   4      370.92      349.58       20.71 o   0.7776E-03
   3   7   4     1718.60     1858.19       59.79 o   0.1054E-03
   4   7   4      934.29      969.43       43.55 o   0.2198E-03
   5   7   4        4.90       10.07        9.70 o   0.8881E-02
   6   7   4     2236.20     2092.67       75.07 o   0.7657E-04
   7   7   4       21.14       14.35       12.70 o   0.5049E-02
   8   7   4    10605.22    10120.01      261.85 o   0.6506E-05
   9   7   4      184.68      168.44       28.35 o   0.8320E-03
  10   7   4     3379.76     3236.34      195.50 o   0.1931E-04
  11   7   4       96.83       82.01       43.16 o   0.4862E-03
  12   7   4      309.86      234.63       68.82 o   0.1871E-03
  13   7   4     2806.71     2434.88      201.48 o   0.1997E-04
  14   7   4     1002.84      939.98       86.59 o   0.9850E-04
 -16   8   4      119.27      108.62       38.98 o   0.5639E-03
 -15   8   4      110.64      105.81       43.59 o   0.4669E-03
 -14   8   4      236.75      364.77       55.48 o   0.2601E-03
 -13   8   4       35.02      136.04       28.86 o   0.9411E-03
 -12   8   4      -37.14        0.54       25.52 o   0.1472E-02
 -11   8   4     1465.51     1614.43      119.31 o   0.5230E-04
 -10   8   4     2040.86     2181.19      137.58 o   0.3800E-04
  -9   8   4       13.80        3.63       14.69 o   0.4323E-02
  -8   8   4     5343.47     5346.37      107.49 o   0.2487E-04
  -7   8   4       83.47       95.87       14.97 o   0.2321E-02
  -6   8   4     2764.85     2832.32      101.99 o   0.4710E-04
  -5   8   4     2887.29     2780.65      101.24 o   0.4729E-04
  -4   8   4     5535.58     5588.25      102.96 o   0.2428E-04
  -3   8   4     7874.38     7880.78      158.86 o   0.1262E-04
  -2   8   4      173.66      201.10       13.79 o   0.1574E-02
  -1   8   4       42.82       53.30        7.42 o   0.6035E-02
   0   8   4      958.06     1044.68       39.59 o   0.2266E-03
   1   8   4       40.37       27.43       10.47 o   0.5555E-02
   2   8   4     1902.27     1751.59       55.66 o   0.1114E-03
   3   8   4      -10.80        0.46        8.26 o   0.1300E-01
   4   8   4      281.27      322.68       25.93 o   0.7087E-03
   5   8   4     1378.03     1509.49       57.94 o   0.1273E-03
   6   8   4     1470.55     1557.28       62.05 o   0.1164E-03
   7   8   4     2664.61     2724.85       88.46 o   0.5532E-04
   8   8   4       15.76       37.67       17.41 o   0.2704E-02
   9   8   4       56.49       56.37       16.19 o   0.2575E-02
  10   8   4      129.79       70.49       42.76 o   0.4923E-03
  11   8   4      387.52      388.73       69.64 o   0.1727E-03
  12   8   4       25.09       21.23       25.11 o   0.1469E-02
  13   8   4       -4.71        0.04       28.38 o   0.1366E-03
  14   8   4     1370.28     1365.76      142.67 o   0.4088E-04
 -15   9   4      235.14      180.57       56.51 o   0.2736E-03
 -14   9   4     2832.31     2686.69      194.67 o   0.2070E-04
 -13   9   4        6.82       23.24       24.19 o   0.4929E-03
 -12   9   4     1150.59     1325.64      111.02 o   0.6229E-04
 -11   9   4      229.98      266.98       51.83 o   0.3043E-03
 -10   9   4      434.93      397.18       63.45 o   0.1990E-03
  -9   9   4       16.48       12.76       16.11 o   0.3444E-02
  -8   9   4      678.18      747.87       40.80 o   0.2802E-03
  -7   9   4      125.16      136.19       17.74 o   0.1625E-02
  -6   9   4      168.02      222.58       24.33 o   0.9364E-03
  -5   9   4       62.55       68.51       13.73 o   0.2966E-02
  -4   9   4      114.78      108.81       17.92 o   0.1749E-02
  -3   9   4      160.67      221.62       18.96 o   0.1207E-02
  -2   9   4     9086.79     9189.55      125.71 o   0.1170E-04
  -1   9   4     2729.01     2676.16       57.00 o   0.7429E-04
   0   9   4      123.50      139.46       17.67 o   0.1616E-02
   1   9   4      914.12      982.46       44.66 o   0.2150E-03
   2   9   4       -4.62       10.85       10.32 o   0.3759E-02
   3   9   4        1.90       10.23        9.53 o   0.1705E-02
   4   9   4      332.98      365.60       28.38 o   0.6029E-03
   5   9   4     1016.30     1131.33       62.42 o   0.1427E-03
   6   9   4      711.92      704.45       43.63 o   0.2663E-03
   7   9   4       73.15       56.43       16.99 o   0.2337E-02
   8   9   4      190.49      210.89       25.52 o   0.8895E-03
   9   9   4      -35.41       37.32       27.40 o   0.1200E-02
  10   9   4     1623.17     1719.96      134.64 o   0.4252E-04
  11   9   4      124.09      118.58       30.86 o   0.8155E-03
  12   9   4      315.01      291.00       47.58 o   0.3363E-03
  13   9   4      117.64      105.57       32.30 o   0.7740E-03
 -15  10   4      229.59      299.68       59.83 o   0.2363E-03
 -14  10   4      310.65      192.57       62.76 o   0.2232E-03
 -13  10   4     1591.30     1721.24      139.80 o   0.4018E-04
 -12  10   4       63.64       34.06       44.65 o   0.4781E-03
 -11  10   4     1131.92     1188.10      106.36 o   0.6810E-04
 -10  10   4       41.66       72.23       18.58 o   0.2070E-02
  -9  10   4     2605.03     2759.72      115.65 o   0.4228E-04
  -8  10   4     1095.59     1060.79       69.76 o   0.1265E-03
  -7  10   4      596.69      620.34       38.85 o   0.3251E-03
  -6  10   4     1315.24     1335.73       57.16 o   0.1383E-03
  -5  10   4      655.18      651.44       41.53 o   0.2936E-03
  -4  10   4      189.58      221.75       23.06 o   0.9780E-03
  -3  10   4     7663.30     7369.56      164.87 o   0.1306E-04
  -2  10   4     5850.44     5478.65      114.60 o   0.2272E-04
  -1  10   4     4259.73     4082.23       91.97 o   0.3611E-04
   0  10   4      353.26      373.25       21.48 o   0.7408E-03
   1  10   4     2133.39     2146.23       75.12 o   0.7652E-04
   2  10   4       12.86       16.21       11.74 o   0.5840E-02
   3  10   4       22.25       14.79       13.13 o   0.4750E-02
   4  10   4     2119.89     2067.25       77.34 o   0.7610E-04
   5  10   4      909.43      897.42       51.15 o   0.1970E-03
   6  10   4      198.75      224.48       24.52 o   0.9072E-03
   7  10   4      740.56      729.81       47.48 o   0.2392E-03
   8  10   4      324.46      313.28       32.11 o   0.5596E-03
   9  10   4     1482.83     1538.08       90.24 o   0.7788E-04
  10  10   4       61.41       47.02       28.62 o   0.1070E-02
  11  10   4      817.98      735.72       71.41 o   0.1404E-03
  12  10   4       50.13       62.15       23.88 o   0.1428E-02
  13  10   4       54.52       48.51       48.14 o   0.4114E-03
 -14  11   4     1112.32     1043.48      122.59 o   0.5544E-04
 -13  11   4       14.08       17.60       20.82 o   0.2129E-02
 -12  11   4      229.98      260.22       54.86 o   0.2781E-03
 -11  11   4      160.73      120.55       45.59 o   0.4194E-03
 -10  11   4     2136.74     2017.78      109.80 o   0.5243E-04
  -9  11   4      331.28      360.30       41.92 o   0.3843E-03
  -8  11   4      612.27      665.06       53.30 o   0.2215E-03
  -7  11   4     1002.87     1032.85       53.21 o   0.1753E-03
  -6  11   4      972.93      987.81       46.49 o   0.2042E-03
  -5  11   4       20.02       11.01       12.91 o   0.5060E-02
  -4  11   4      828.25      850.66       46.71 o   0.2246E-03
  -3  11   4      172.54      154.43       19.07 o   0.1367E-02
  -2  11   4       40.83       29.12       14.57 o   0.3514E-02
  -1  11   4       47.86       43.44       14.95 o   0.3094E-02
   0  11   4      589.50      552.57       34.52 o   0.3818E-03
   1  11   4      277.92      265.53       27.85 o   0.7092E-03
   2  11   4     1834.31     1958.55       72.89 o   0.8543E-04
   3  11   4      959.25      993.17       42.64 o   0.2197E-03
   4  11   4      386.44      387.58       27.90 o   0.5829E-03
   5  11   4       66.51       79.80       13.56 o   0.2835E-02
   6  11   4     1790.98     1779.86       64.91 o   0.9980E-04
   7  11   4       30.24        3.74       13.16 o   0.4979E-02
   8  11   4      984.53      993.03       49.87 o   0.1909E-03
   9  11   4       -4.00       79.19       26.07 o   0.7319E-04
  10  11   4     1516.56     1445.36       94.72 o   0.7419E-04
  11  11   4      340.11      314.10       47.28 o   0.3328E-03
  12  11   4       45.18       87.54       22.85 o   0.1457E-02
 -14  12   4      113.05      102.90       44.64 o   0.4479E-03
 -13  12   4       56.33      104.12       38.50 o   0.5952E-03
 -12  12   4      129.66       62.13       42.62 o   0.4982E-03
 -11  12   4      223.91      219.91       38.68 o   0.4974E-03
 -10  12   4      270.59      216.46       38.88 o   0.4859E-03
  -9  12   4       41.23       29.15       23.13 o   0.1643E-02
  -8  12   4     2053.94     2180.76      103.68 o   0.5508E-04
  -7  12   4      164.28      147.54       26.05 o   0.9714E-03
  -6  12   4     1757.50     1682.89       79.31 o   0.8501E-04
  -5  12   4       -4.48       29.99       19.28 o   0.4010E-03
  -4  12   4       36.93       31.80       21.08 o   0.1925E-02
  -3  12   4      875.82      857.15       68.19 o   0.1431E-03
  -2  12   4        4.93       64.41       17.41 o   0.2457E-03
  -1  12   4      404.30      357.01       30.66 o   0.5438E-03
   0  12   4      147.40      162.74       19.71 o   0.1335E-02
   1  12   4     1208.97     1210.82       52.00 o   0.1604E-03
   2  12   4      298.12      300.35       29.82 o   0.6229E-03
   3  12   4      949.09      897.37       53.40 o   0.1865E-03
   4  12   4      550.97      533.71       41.17 o   0.3278E-03
   5  12   4       21.56       23.18       14.94 o   0.3656E-02
   6  12   4      258.44      341.13       31.41 o   0.5766E-03
   7  12   4     1210.33     1282.50       65.44 o   0.1252E-03
   8  12   4      121.40      109.44       33.12 o   0.7393E-03
   9  12   4      469.13      369.25       53.24 o   0.2621E-03
  10  12   4      372.30      380.87       69.82 o   0.1727E-03
  11  12   4       37.73        9.28       30.13 o   0.1053E-02
 -11  13   4      -33.42       47.17       40.94 o   0.5649E-03
 -10  13   4       62.88       36.56       44.85 o   0.4734E-03
  -9  13   4      748.61      788.11       69.39 o   0.1455E-03
  -8  13   4      197.66      166.38       38.46 o   0.5302E-03
  -7  13   4     1936.00     1877.91      112.44 o   0.5279E-04
  -6  13   4        0.82       19.81        9.73 o   0.2782E-04
  -5  13   4     1489.93     1486.15       76.11 o   0.9646E-04
  -4  13   4       14.23       61.26       21.74 o   0.1743E-02
  -3  13   4       16.95       39.51       18.33 o   0.2453E-02
  -2  13   4     1594.35     1670.61       96.97 o   0.6839E-04
  -1  13   4      669.15      641.10       49.95 o   0.2398E-03
   0  13   4      702.18      745.42       51.62 o   0.2178E-03
   1  13   4      -11.27       23.49       20.97 o   0.2073E-02
   2  13   4      429.78      595.41       49.21 o   0.2645E-03
   3  13   4     1597.82     1557.97       96.18 o   0.7059E-04
   4  13   4       57.63       92.51       24.73 o   0.1262E-02
   5  13   4     2191.38     2192.70      114.80 o   0.4798E-04
   6  13   4      707.75      768.81       65.56 o   0.1593E-03
   7  13   4      156.09      199.11       33.04 o   0.6591E-03
   8  13   4      382.52      314.37       72.17 o   0.1662E-03
   9  13   4      485.03      502.46       81.43 o   0.1271E-03
 -10  14   4       42.18       32.40       38.45 o   0.6419E-03
  -9  14   4      316.13      329.86       50.59 o   0.2997E-03
  -8  14   4     1550.07     1441.13      105.28 o   0.6404E-04
  -7  14   4      268.51      265.91       46.84 o   0.3546E-03
  -6  14   4      455.28      443.87       55.31 o   0.2401E-03
  -5  14   4      175.82      170.50       30.80 o   0.7424E-03
  -4  14   4      -22.76       23.32       26.18 o   0.1358E-02
  -3  14   4     2957.28     2799.46      141.50 o   0.3215E-04
  -2  14   4      -49.11        2.81       24.93 o   0.1511E-02
  -1  14   4     2797.81     2733.42      109.66 o   0.4432E-04
   0  14   4       87.86       51.00       23.70 o   0.1423E-02
   1  14   4      385.74      362.58       40.92 o   0.3894E-03
   2  14   4      279.93      229.88       35.45 o   0.5447E-03
   3  14   4       34.08       27.70       22.63 o   0.1731E-02
   4  14   4     2225.17     2150.77      120.91 o   0.4504E-04
   5  14   4      403.84      376.27       51.80 o   0.2762E-03
   6  14   4      336.96      400.88       47.03 o   0.3193E-03
   7  14   4      133.50       65.64       52.07 o   0.3437E-03
   8  14   4        4.45       11.10       32.01 o   0.7533E-04
  -7  15   4      278.81      202.97       47.44 o   0.3593E-03
  -6  15   4      592.45      524.99       67.75 o   0.1675E-03
  -5  15   4      234.61      221.92       35.98 o   0.5490E-03
  -4  15   4       42.26       90.17       24.81 o   0.1278E-02
  -3  15   4      308.46      240.90       49.66 o   0.3239E-03
  -2  15   4      820.48      867.66       60.14 o   0.1691E-03
  -1  15   4       14.63       18.32       21.40 o   0.2017E-02
   0  15   4       69.21       91.19       20.42 o   0.1653E-02
   1  15   4      148.19      149.87       27.89 o   0.8928E-03
   2  15   4       22.81      100.92       24.39 o   0.1311E-02
   3  15   4       15.58       18.44       24.07 o   0.1618E-02
   4  15   4       23.51       36.88       28.07 o   0.1163E-02
   5  15   4      170.19      184.11       37.79 o   0.5432E-03
   6  15   4      175.91      129.46       53.01 o   0.3183E-03
  -4  16   4       78.89       42.94       37.09 o   0.6671E-03
  -3  16   4      228.70      199.23       30.59 o   0.7037E-03
  -2  16   4      -15.70       30.80       26.37 o   0.1328E-02
  -1  16   4      158.28       98.65       35.56 o   0.6527E-03
   0  16   4       13.44       43.44       15.87 o   0.3068E-02
   1  16   4      229.41      132.63       36.62 o   0.5814E-03
   2  16   4     1027.63      960.58       70.00 o   0.1311E-03
   3  16   4     1557.82     1456.04      154.02 o   0.3533E-04
   4  16   4      112.51      189.90       44.96 o   0.4172E-03
   5  16   4       50.04       44.21       35.68 o   0.7272E-03
  -4  17   4       17.82        4.58       30.57 o   0.1048E-02
  -3  17   4       11.71        0.94       41.13 o   0.1917E-03
 -19   1   5       92.96       54.90       42.35 o   0.5142E-03
 -18   1   5     2261.13     2427.04      126.25 o   0.4087E-04
 -17   1   5      536.05      550.17       58.91 o   0.2062E-03
 -16   1   5      225.09      211.76       35.07 o   0.5772E-03
 -15   1   5     1601.53     1679.65       93.37 o   0.7160E-04
 -14   1   5       70.14       51.50       21.87 o   0.1643E-02
 -13   1   5       51.85       68.50       21.09 o   0.1711E-02
 -12   1   5     1725.19     1756.57       61.78 o   0.1058E-03
 -11   1   5     3157.80     3279.25       85.96 o   0.4823E-04
 -10   1   5       35.81       36.17       10.33 o   0.5362E-02
  -9   1   5      161.22      128.23       15.63 o   0.1780E-02
  -8   1   5    10769.41    11182.02      247.98 o   0.6331E-05
  -7   1   5    13189.87    12778.04      217.02 o   0.5743E-05
  -6   1   5     5001.44     4949.65       69.85 o   0.3289E-04
  -5   1   5    21930.45    20535.33      229.04 o   0.2783E-05
  -4   1   5     5870.56     5472.70       72.55 o   0.2760E-04
  -3   1   5     3958.71     4079.85       49.46 o   0.4770E-04
  -2   1   5     2749.94     2673.78       40.79 o   0.8393E-04
  -1   1   5       64.48       68.18        5.59 o   0.5499E-02
   0   1   5     1286.72     1298.74       32.65 o   0.2039E-03
   1   1   5      181.46      199.27       11.05 o   0.1755E-02
   2   1   5     5177.35     5175.36       70.45 o   0.3107E-04
   3   1   5     5632.48     5686.80       70.54 o   0.2745E-04
   4   1   5       18.74        7.11        5.50 o   0.1834E-01
   5   1   5     1638.82     1847.96       41.07 o   0.1338E-03
   6   1   5     3933.13     3959.68       85.43 o   0.3968E-04
   7   1   5      301.52      294.17       26.07 o   0.7216E-03
   8   1   5      826.35      842.50       44.73 o   0.2343E-03
   9   1   5     1573.50     1620.94       65.98 o   0.1064E-03
  10   1   5     2253.31     2153.96       83.78 o   0.6827E-04
  11   1   5      -10.88        3.56       17.73 o   0.3051E-02
  12   1   5      547.31      534.16       56.04 o   0.2225E-03
  13   1   5      916.77      859.07       76.29 o   0.1218E-03
  14   1   5       19.18       34.71       19.29 o   0.2286E-02
  15   1   5      383.80      475.07       75.46 o   0.1473E-03
 -19   2   5      249.43      256.15       56.97 o   0.2604E-03
 -18   2   5       84.93      143.96       29.58 o   0.8642E-03
 -17   2   5     1444.60     1396.59       96.49 o   0.7356E-04
 -16   2   5      207.22      234.95       37.17 o   0.5238E-03
 -15   2   5     1405.43     1423.27       86.52 o   0.8487E-04
 -14   2   5     4535.09     4383.15      161.51 o   0.2107E-04
 -13   2   5      953.44     1023.27       65.15 o   0.1422E-03
 -12   2   5     2458.62     2700.04      104.02 o   0.4846E-04
 -11   2   5      576.32      611.91       45.47 o   0.2778E-03
 -10   2   5      110.81      160.45       14.92 o   0.1813E-02
  -9   2   5     7606.07     7254.20      148.81 o   0.1418E-04
  -8   2   5     8995.69     9168.30      164.59 o   0.1040E-04
  -7   2   5     5537.81     5662.49      111.61 o   0.2299E-04
  -6   2   5     1754.56     1756.66       40.00 o   0.1373E-03
  -5   2   5    38806.93    38692.29      485.20 o   0.8282E-06
  -4   2   5     9695.05    10135.12      165.52 o   0.9226E-05
  -3   2   5     1951.65     1885.73       37.38 o   0.1290E-03
  -2   2   5     1203.69     1317.29       24.10 o   0.2290E-03
  -1   2   5     7832.24     8164.89      101.47 o   0.1507E-04
   0   2   5      169.47      201.78       10.44 o   0.1814E-02
   1   2   5     1405.20     1480.83       28.68 o   0.1893E-03
   2   2   5     1145.65     1074.69       24.06 o   0.2699E-03
   3   2   5     1718.81     1904.67       35.62 o   0.1366E-03
   4   2   5    22232.55    21855.25      266.37 o   0.2469E-05
   5   2   5     4067.80     3912.07       80.47 o   0.4083E-04
   6   2   5    10697.05    10929.23      200.75 o   0.7479E-05
   7   2   5      278.51      267.37       26.00 o   0.7591E-03
   8   2   5      199.68      160.36       22.62 o   0.1098E-02
   9   2   5       53.12       88.55       14.30 o   0.2651E-02
  10   2   5     1069.55     1059.77       56.34 o   0.1620E-03
  11   2   5     2245.84     2271.66       86.78 o   0.6434E-04
  12   2   5       14.88        8.38       16.99 o   0.3205E-02
  13   2   5     1530.12     1511.51       99.27 o   0.6867E-04
  14   2   5      127.06      128.53       32.97 o   0.7258E-03
  15   2   5     1239.41     1015.47      136.30 o   0.4613E-04
 -19   3   5      526.13      454.13       86.21 o   0.1161E-03
 -18   3   5      224.57      319.41       41.04 o   0.4226E-03
 -17   3   5       49.81       42.92       24.01 o   0.1477E-02
 -16   3   5     2367.53     2467.55      120.49 o   0.4280E-04
 -15   3   5      500.56      378.42       52.32 o   0.2656E-03
 -14   3   5      -26.24        9.27       19.88 o   0.2337E-02
 -13   3   5        3.69        5.93       15.93 o   0.8391E-03
 -12   3   5      112.06      165.45       22.43 o   0.1189E-02
 -11   3   5     1958.70     2113.78       87.10 o   0.6833E-04
 -10   3   5      576.53      489.86       43.53 o   0.3132E-03
  -9   3   5      378.75      395.69       32.91 o   0.4924E-03
  -8   3   5     5096.19     5039.06      110.08 o   0.2605E-04
  -7   3   5    32721.71    31701.70      488.89 o   0.1091E-05
  -6   3   5      597.52      622.69       22.22 o   0.4832E-03
  -5   3   5     5488.36     5107.69       89.50 o   0.2798E-04
  -4   3   5     4075.42     4056.14       64.13 o   0.4382E-04
  -3   3   5      448.81      351.31       18.70 o   0.7788E-03
  -2   3   5       48.70       30.00        7.77 o   0.7103E-02
  -1   3   5     1225.73     1091.30       28.25 o   0.2466E-03
   0   3   5      670.03      692.58       23.79 o   0.4261E-03
   1   3   5      745.07      724.06       20.14 o   0.4285E-03
   2   3   5     5295.40     5008.44       80.80 o   0.3014E-04
   3   3   5     5717.47     5753.03       88.40 o   0.2503E-04
   4   3   5     1386.65     1314.22       49.01 o   0.1560E-03
   5   3   5     6321.32     6069.70      120.73 o   0.1982E-04
   6   3   5      157.88      216.12       19.00 o   0.1229E-02
   7   3   5      939.84      966.36       45.62 o   0.2117E-03
   8   3   5     5303.04     5183.55      130.62 o   0.2238E-04
   9   3   5      529.21      574.54       37.38 o   0.3555E-03
  10   3   5      369.78      385.90       32.67 o   0.5020E-03
  11   3   5      918.29      868.54       54.25 o   0.1869E-03
  12   3   5      225.87      195.83       38.64 o   0.5081E-03
  13   3   5       73.88       94.22       29.52 o   0.9357E-03
  14   3   5       45.01       45.57       24.95 o   0.1381E-02
 -18   4   5       45.00        0.29       36.60 o   0.7283E-03
 -17   4   5       -7.39        7.83       21.39 o   0.1032E-02
 -16   4   5       11.96        4.66       20.33 o   0.2331E-02
 -15   4   5       -4.32        5.06       16.46 o   0.1007E-02
 -14   4   5       85.89      101.93       24.01 o   0.1259E-02
 -13   4   5       34.82       58.82       15.85 o   0.2746E-02
 -12   4   5     3236.30     3291.93      121.39 o   0.3542E-04
 -11   4   5     3204.95     3260.94      116.35 o   0.3721E-04
 -10   4   5       16.11        1.10       13.18 o   0.5340E-02
  -9   4   5     1617.71     1735.19       71.16 o   0.9537E-04
  -8   4   5     2514.16     2460.30       87.44 o   0.5981E-04
  -7   4   5      950.51     1019.20       30.87 o   0.2677E-03
  -6   4   5     2005.13     1716.45       46.72 o   0.1231E-03
  -5   4   5     1605.84     1495.99       36.63 o   0.1638E-03
  -4   4   5      442.48      319.72       17.93 o   0.8405E-03
  -3   4   5     5847.79     5683.62       77.56 o   0.2625E-04
  -2   4   5     1912.88     2004.27       45.50 o   0.1147E-03
  -1   4   5       82.51      106.33        7.87 o   0.3524E-02
   0   4   5     8457.89     8257.70      114.56 o   0.1380E-04
   1   4   5    10327.81    10303.77      123.89 o   0.9912E-05
   2   4   5       39.48       67.55        6.16 o   0.5956E-02
   3   4   5      505.45      487.66       23.20 o   0.5670E-03
   4   4   5     3796.31     3669.58       77.74 o   0.4474E-04
   5   4   5      300.22      288.83       23.64 o   0.7981E-03
   6   4   5     1591.71     1724.61       59.37 o   0.1125E-03
   7   4   5     1497.73     1545.89       59.48 o   0.1206E-03
   8   4   5     1337.48     1387.09       57.98 o   0.1337E-03
   9   4   5     2144.12     2197.71       78.29 o   0.7278E-04
  10   4   5     1809.48     1919.85       74.04 o   0.8538E-04
  11   4   5     1561.48     1606.88       92.92 o   0.7340E-04
  12   4   5      307.00      281.61       44.00 o   0.3816E-03
  13   4   5      703.14      631.30      102.39 o   0.8210E-04
  14   4   5      359.46      318.58       74.36 o   0.1581E-03
 -17   5   5      315.46      196.13       68.22 o   0.1921E-03
 -16   5   5      134.87      100.17       28.42 o   0.9435E-03
 -15   5   5      262.81      300.60       38.84 o   0.4564E-03
 -14   5   5      237.12      246.14       34.86 o   0.5608E-03
 -13   5   5     2305.30     2449.60      104.96 o   0.5077E-04
 -12   5   5      256.80      319.97       32.53 o   0.5656E-03
 -11   5   5     9374.26     9107.72      235.26 o   0.7968E-05
 -10   5   5      796.13      829.30       50.78 o   0.2098E-03
  -9   5   5      156.86      186.49       23.04 o   0.1068E-02
  -8   5   5     3529.75     3445.64       88.63 o   0.4417E-04
  -7   5   5     5701.52     5417.53       92.77 o   0.2582E-04
  -6   5   5       17.59       14.39        6.06 o   0.1411E-01
  -5   5   5     8689.74     9091.79      122.26 o   0.1218E-04
  -4   5   5       19.47        4.00        4.84 o   0.2290E-01
  -3   5   5     5033.48     4481.36       70.17 o   0.3558E-04
  -2   5   5       25.37       38.96        6.18 o   0.8773E-02
  -1   5   5     3793.68     4275.28       58.12 o   0.4458E-04
   0   5   5    21137.86    20999.46      296.70 o   0.2524E-05
   1   5   5       12.43        1.54        4.99 o   0.2757E-01
   2   5   5     6833.59     6820.42      138.13 o   0.1622E-04
   3   5   5      923.73      957.73       33.02 o   0.2703E-03
   4   5   5       19.56        8.87        7.39 o   0.1220E-01
   5   5   5     1251.16     1302.80       42.64 o   0.1781E-03
   6   5   5     1421.27     1490.81       55.81 o   0.1313E-03
   7   5   5     2099.71     1986.81       72.22 o   0.8274E-04
   8   5   5        9.50       17.18       11.20 o   0.6338E-02
   9   5   5      612.96      598.87       40.37 o   0.3154E-03
  10   5   5     2388.06     2404.91       86.94 o   0.6155E-04
  11   5   5     1935.60     1846.88      103.21 o   0.5938E-04
  12   5   5     4220.99     4098.74      243.21 o   0.1276E-04
  13   5   5      920.69      893.79      114.82 o   0.6390E-04
  14   5   5      -12.59        3.17       44.58 o   0.1605E-03
 -17   6   5       94.74       85.86       36.03 o   0.6678E-03
 -16   6   5       69.67       66.54       38.60 o   0.6092E-03
 -15   6   5      376.40      418.64       69.16 o   0.1734E-03
 -14   6   5      300.77      383.74       59.57 o   0.2270E-03
 -13   6   5       83.84       64.83       20.37 o   0.1740E-02
 -12   6   5     1461.95     1350.06       77.35 o   0.9832E-04
 -11   6   5      985.64     1083.00       59.85 o   0.1527E-03
 -10   6   5      632.09      726.74       34.87 o   0.3296E-03
  -9   6   5      365.47      361.19       25.52 o   0.6543E-03
  -8   6   5      111.04      106.14       11.25 o   0.2711E-02
  -7   6   5     5188.61     4953.00       89.08 o   0.2943E-04
  -6   6   5     1306.63     1412.55       36.86 o   0.1816E-03
  -5   6   5    11408.55    11273.57      157.68 o   0.7973E-05
  -4   6   5     2197.59     2196.16       41.97 o   0.1060E-03
  -3   6   5     4697.56     4711.12       68.37 o   0.3557E-04
  -2   6   5     1440.52     1598.24       36.72 o   0.1621E-03
  -1   6   5     1970.75     2138.00       45.82 o   0.1081E-03
   0   6   5     3106.00     2997.61       68.68 o   0.5938E-04
   1   6   5        9.99       13.66        5.39 o   0.1771E-01
   2   6   5     1084.98      971.25       30.57 o   0.2665E-03
   3   6   5        8.42       17.00        7.02 o   0.1248E-01
   4   6   5       34.66       35.29        9.34 o   0.6086E-02
   5   6   5     3603.41     3649.82       81.26 o   0.4467E-04
   6   6   5     6939.16     6832.71      129.53 o   0.1674E-04
   7   6   5     3779.03     3726.49      103.52 o   0.3677E-04
   8   6   5      248.98      272.69       25.76 o   0.7771E-03
   9   6   5      510.41      478.26       46.84 o   0.2933E-03
  10   6   5      315.77      315.67       37.45 o   0.4640E-03
  11   6   5      -11.79        8.94       32.12 o   0.5191E-03
  12   6   5      395.40      353.23       75.43 o   0.1521E-03
  13   6   5     1940.58     1587.78      167.95 o   0.2969E-04
  14   6   5        6.69       53.00       32.00 o   0.1221E-03
 -16   7   5      216.78      236.06       56.87 o   0.2652E-03
 -15   7   5      155.52      151.56       47.54 o   0.3831E-03
 -14   7   5       39.41       17.91       23.39 o   0.1660E-02
 -13   7   5       69.72       31.57       38.93 o   0.6195E-03
 -12   7   5     1047.91     1089.40      103.17 o   0.7303E-04
 -11   7   5       39.31       59.38       23.66 o   0.1480E-02
 -10   7   5     2657.72     2651.97       77.48 o   0.6251E-04
  -9   7   5      364.16      401.30       25.09 o   0.6349E-03
  -8   7   5       26.95       41.70        6.74 o   0.7873E-02
  -7   7   5      412.44      463.33       21.55 o   0.6408E-03
  -6   7   5      900.20      959.16       31.11 o   0.2813E-03
  -5   7   5        4.19        0.47        5.72 o   0.2743E-01
  -4   7   5     1206.61     1249.92       30.25 o   0.2208E-03
  -3   7   5     8345.65     8323.46      122.47 o   0.1344E-04
  -2   7   5      819.69      847.62       27.81 o   0.3303E-03
  -1   7   5      308.56      263.97       18.24 o   0.1007E-02
   0   7   5      664.15      625.72       33.35 o   0.3626E-03
   1   7   5      126.93      127.25       15.95 o   0.1832E-02
   2   7   5       79.40       93.04       10.84 o   0.3157E-02
   3   7   5      143.50      175.99       18.00 o   0.1423E-02
   4   7   5      167.19      190.48       18.73 o   0.1298E-02
   5   7   5       59.76       34.01       14.55 o   0.3268E-02
   6   7   5     1685.66     1781.91       65.45 o   0.1006E-03
   7   7   5       35.76       25.50       13.54 o   0.4044E-02
   8   7   5      380.84      427.30       42.03 o   0.3610E-03
   9   7   5      718.88      760.19       56.93 o   0.1917E-03
  10   7   5      313.17      323.50       59.05 o   0.2353E-03
  11   7   5      174.62      156.08       44.33 o   0.4275E-03
  12   7   5      309.99      327.93       69.31 o   0.1795E-03
  13   7   5       42.36        4.29       37.89 o   0.6788E-03
 -16   8   5      154.04      122.55       50.61 o   0.3492E-03
 -15   8   5       28.50       22.41       34.97 o   0.7831E-03
 -14   8   5     1651.78     1778.64      142.58 o   0.3857E-04
 -13   8   5      856.89      919.55       95.74 o   0.8607E-04
 -12   8   5     1289.72     1174.38      116.80 o   0.5819E-04
 -11   8   5     1352.56     1355.10      114.32 o   0.5836E-04
 -10   8   5      611.74      649.61       71.81 o   0.1471E-03
  -9   8   5     3607.37     3883.35      135.31 o   0.2847E-04
  -8   8   5     1094.43     1176.02       41.63 o   0.1985E-03
  -7   8   5      192.55      185.42       18.95 o   0.1263E-02
  -6   8   5      290.14      331.01       21.97 o   0.8088E-03
  -5   8   5      100.23      119.94       14.31 o   0.2171E-02
  -4   8   5    14954.92    14490.87      187.97 o   0.5147E-05
  -3   8   5     2904.12     2912.99       60.85 o   0.6618E-04
  -2   8   5    10900.94    10885.13      170.00 o   0.8125E-05
  -1   8   5      953.75      993.65       36.30 o   0.2470E-03
   0   8   5     4121.20     4189.06      128.16 o   0.2788E-04
   1   8   5     1833.59     1873.62       64.53 o   0.9704E-04
   2   8   5      443.80      514.19       23.95 o   0.5576E-03
   3   8   5     1604.21     1506.34       61.30 o   0.1171E-03
   4   8   5       24.86       15.31       11.27 o   0.5959E-02
   5   8   5       22.27       13.52       12.65 o   0.5087E-02
   6   8   5     3137.50     3171.86       96.28 o   0.4525E-04
   7   8   5     2669.59     2694.09       89.56 o   0.5497E-04
   8   8   5     2059.89     2009.37       98.39 o   0.6034E-04
   9   8   5      610.51      641.47       52.86 o   0.2265E-03
  10   8   5      225.50      226.63       50.39 o   0.3258E-03
  11   8   5      392.70      311.33       73.40 o   0.1613E-03
  12   8   5       51.96       33.02       37.11 o   0.6824E-03
  13   8   5      -38.52       33.17       39.36 o   0.6148E-03
 -15   9   5      215.70      234.94       53.73 o   0.2922E-03
 -14   9   5      546.00      350.53       83.82 o   0.1244E-03
 -13   9   5     1530.42     1552.85      132.90 o   0.4451E-04
 -12   9   5     1233.41     1181.74      114.34 o   0.6040E-04
 -11   9   5     6258.72     6209.86      279.49 o   0.8718E-05
 -10   9   5     1126.04     1173.87       99.24 o   0.7582E-04
  -9   9   5      687.59      695.06       55.32 o   0.2054E-03
  -8   9   5     1226.11     1228.98       49.41 o   0.1658E-03
  -7   9   5      447.52      404.91       35.02 o   0.4441E-03
  -6   9   5      345.68      403.28       30.28 o   0.5415E-03
  -5   9   5     2251.03     2193.34       77.34 o   0.7269E-04
  -4   9   5     5805.01     5869.22      135.56 o   0.1944E-04
  -3   9   5      218.85      234.29       23.00 o   0.9404E-03
  -2   9   5     3893.06     3857.86       86.87 o   0.4014E-04
  -1   9   5     7011.45     7263.60      127.73 o   0.1600E-04
   0   9   5     3228.51     3172.23       80.26 o   0.5134E-04
   1   9   5     1338.65     1615.26       56.50 o   0.1264E-03
   2   9   5     2925.39     2983.28       89.27 o   0.5083E-04
   3   9   5       31.05       13.24       15.04 o   0.3722E-02
   4   9   5       54.74       71.20       13.91 o   0.2939E-02
   5   9   5      120.70      117.45       19.91 o   0.1499E-02
   6   9   5       96.55      120.39       17.88 o   0.1741E-02
   7   9   5     2181.87     2194.18       82.99 o   0.6878E-04
   8   9   5      607.71      589.10       43.25 o   0.2953E-03
   9   9   5     1373.27     1318.57      122.55 o   0.5261E-04
  10   9   5      898.03     1120.39      102.75 o   0.7406E-04
  11   9   5      471.44      589.37       78.65 o   0.1321E-03
  12   9   5     1051.40      935.53       87.57 o   0.9649E-04
  13   9   5       -1.08        8.40       43.74 o   0.1283E-05
 -15  10   5      199.04      102.45       59.84 o   0.2574E-03
 -14  10   5      -38.52       10.18       28.73 o   0.1151E-02
 -13  10   5      687.22      729.00       93.60 o   0.9406E-04
 -12  10   5     1427.53     1235.70      125.34 o   0.5111E-04
 -11  10   5     1466.83     1412.95      122.73 o   0.5150E-04
 -10  10   5      559.87      618.94       53.11 o   0.2298E-03
  -9  10   5      641.40      593.79       46.27 o   0.2703E-03
  -8  10   5      705.26      835.64       46.99 o   0.2317E-03
  -7  10   5       74.66       86.49       15.43 o   0.2351E-02
  -6  10   5       -0.65       21.59        8.66 o   0.4441E-04
  -5  10   5     1647.64     1720.03       67.62 o   0.9999E-04
  -4  10   5      177.94      143.38       22.39 o   0.1169E-02
  -3  10   5      218.11      234.78       23.23 o   0.9297E-03
  -2  10   5      235.18      275.94       20.42 o   0.9677E-03
  -1  10   5     2978.75     2810.41       75.17 o   0.5945E-04
   0  10   5     2211.87     2308.26       67.22 o   0.7956E-04
   1  10   5       25.09       49.57       12.46 o   0.4034E-02
   2  10   5       24.04       41.42       11.70 o   0.4621E-02
   3  10   5     1118.62     1193.92       54.58 o   0.1572E-03
   4  10   5       43.07       12.89       15.62 o   0.3390E-02
   5  10   5      384.85      442.49       33.59 o   0.4621E-03
   6  10   5     1301.29     1314.67       62.93 o   0.1274E-03
   7  10   5       85.74       86.23       19.01 o   0.1803E-02
   8  10   5        1.01       21.33       14.57 o   0.9112E-04
   9  10   5      104.46      124.97       39.04 o   0.5582E-03
  10  10   5       63.59       48.03       47.73 o   0.4171E-03
  11  10   5       -1.00        2.59       10.63 o   0.1959E-04
  12  10   5      861.45      785.66       79.02 o   0.1188E-03
 -14  11   5      484.88      553.12       59.08 o   0.2074E-03
 -13  11   5      208.92      171.37       48.83 o   0.3563E-03
 -12  11   5       12.60        1.64       25.66 o   0.1460E-02
 -11  11   5       17.55        2.01       21.90 o   0.2019E-02
 -10  11   5     2205.46     2120.28       93.37 o   0.6182E-04
  -9  11   5       13.58        6.16       18.03 o   0.2906E-02
  -8  11   5     1495.49     1466.13       71.60 o   0.1036E-03
  -7  11   5      -15.94        0.88       13.52 o   0.5107E-02
  -6  11   5      228.97      229.37       25.23 o   0.8535E-03
  -5  11   5      754.16      785.88       46.61 o   0.2363E-03
  -4  11   5      209.90      228.29       24.42 o   0.8974E-03
  -3  11   5     2745.63     2579.98       75.48 o   0.6418E-04
  -2  11   5     1180.60     1233.61       57.04 o   0.1472E-03
  -1  11   5     2311.65     2504.19       82.45 o   0.6381E-04
   0  11   5      351.43      387.17       27.48 o   0.6006E-03
   1  11   5      853.70     1000.53       48.99 o   0.1991E-03
   2  11   5      599.53      604.43       41.68 o   0.3052E-03
   3  11   5       91.22      159.87       17.58 o   0.1607E-02
   4  11   5     3455.24     3337.33      108.67 o   0.3850E-04
   5  11   5       82.47       87.59       18.35 o   0.1886E-02
   6  11   5       13.95       15.62       14.72 o   0.4004E-02
   7  11   5      367.66      402.33       35.30 o   0.4554E-03
   8  11   5      277.57      296.13       27.55 o   0.6909E-03
   9  11   5      499.35      578.42       54.38 o   0.2300E-03
  10  11   5      235.46      265.07       38.16 o   0.4866E-03
  11  11   5       15.28       56.81       28.71 o   0.1087E-02
  12  11   5      -40.14       18.83       43.97 o   0.5024E-03
 -14  12   5      900.35      911.43       82.37 o   0.1079E-03
 -13  12   5       74.64       82.59       30.72 o   0.8901E-03
 -12  12   5        7.38       12.69       25.87 o   0.4821E-03
 -11  12   5      302.13      239.46       36.69 o   0.5104E-03
 -10  12   5      640.81      591.42       51.35 o   0.2387E-03
  -9  12   5     3242.58     3030.70      115.29 o   0.3879E-04
  -8  12   5       84.68       89.77       24.82 o   0.1229E-02
  -7  12   5      681.36      653.24       49.21 o   0.2419E-03
  -6  12   5      -30.17       10.39       24.69 o   0.1546E-02
  -5  12   5     1781.19     1880.19      102.18 o   0.6055E-04
  -4  12   5     1893.10     2072.26      103.37 o   0.5711E-04
  -3  12   5       98.13       99.57       19.46 o   0.1663E-02
  -2  12   5     2452.12     2379.83       89.15 o   0.6004E-04
  -1  12   5     1443.27     1548.09       57.90 o   0.1246E-03
   0  12   5      252.79      306.78       25.39 o   0.7521E-03
   1  12   5      449.75      473.86       33.06 o   0.4457E-03
   2  12   5       68.84       89.25       18.14 o   0.1954E-02
   3  12   5     1366.42     1162.19       77.75 o   0.1037E-03
   4  12   5     1753.52     1684.86       77.04 o   0.8763E-04
   5  12   5       96.33      105.89       20.79 o   0.1506E-02
   6  12   5      108.87       86.09       23.94 o   0.1274E-02
   7  12   5       42.81        7.90       20.47 o   0.2163E-02
   8  12   5     1128.08     1199.96       79.68 o   0.1026E-03
   9  12   5      483.43      426.74       44.35 o   0.3265E-03
  10  12   5      268.30      171.79       61.08 o   0.2379E-03
  11  12   5      850.78      866.56      109.58 o   0.6973E-04
 -13  13   5      168.42      107.10       62.48 o   0.2385E-03
 -12  13   5       69.99       70.01       37.31 o   0.6459E-03
 -11  13   5     1014.29     1044.52       87.05 o   0.9540E-04
 -10  13   5      256.52      198.17       45.88 o   0.3833E-03
  -9  13   5      306.90      348.62       45.66 o   0.3463E-03
  -8  13   5      756.23      771.18       70.60 o   0.1426E-03
  -7  13   5      554.16      570.80       62.17 o   0.1889E-03
  -6  13   5     1208.45     1245.91       69.01 o   0.1194E-03
  -5  13   5      199.26      198.36       38.80 o   0.5084E-03
  -4  13   5       49.86       36.55       24.24 o   0.1472E-02
  -3  13   5     1371.45     1307.33       91.02 o   0.8158E-04
  -2  13   5      958.84      977.86       74.16 o   0.1219E-03
  -1  13   5      299.41      272.63       34.96 o   0.5296E-03
   0  13   5     1022.31      983.04       61.25 o   0.1532E-03
   1  13   5       71.71       72.48       18.51 o   0.1982E-02
   2  13   5      980.81     1080.48       60.70 o   0.1510E-03
   3  13   5        0.32        1.35       20.63 o   0.1379E-05
   4  13   5       72.96      135.28       24.96 o   0.1134E-02
   5  13   5       14.38        3.22       18.10 o   0.2918E-02
   6  13   5      986.60     1071.43       77.64 o   0.1115E-03
   7  13   5      113.88      185.73       31.70 o   0.7275E-03
   8  13   5      199.76      198.47       52.94 o   0.3064E-03
   9  13   5     1362.37     1378.59      137.02 o   0.4364E-04
 -10  14   5      180.39       85.29       64.04 o   0.2290E-03
  -9  14   5      212.91      170.18       43.20 o   0.4363E-03
  -8  14   5       76.47       30.58       30.08 o   0.9932E-03
  -7  14   5      292.86      315.20       48.98 o   0.3194E-03
  -6  14   5      182.74      191.42       36.61 o   0.5636E-03
  -5  14   5      -17.78       18.70       29.43 o   0.1103E-02
  -4  14   5       34.16       48.77       25.20 o   0.1365E-02
  -3  14   5      298.56      344.38       45.17 o   0.3536E-03
  -2  14   5      403.59      452.57       41.76 o   0.3554E-03
  -1  14   5      600.72      665.29       49.05 o   0.2460E-03
   0  14   5      271.63      316.04       35.61 o   0.5037E-03
   1  14   5     2531.51     2490.84      103.89 o   0.4998E-04
   2  14   5     2369.09     2335.29      100.39 o   0.5407E-04
   3  14   5      219.00      224.36       40.33 o   0.4655E-03
   4  14   5      -12.80        5.63       22.31 o   0.1940E-02
   5  14   5      234.96      261.29       39.88 o   0.4583E-03
   6  14   5      -33.84        1.06       28.23 o   0.1215E-02
   7  14   5      173.11       71.62       51.49 o   0.3461E-03
   8  14   5       57.99       39.23       39.95 o   0.5893E-03
  -7  15   5       -9.98       32.24       23.89 o   0.5322E-03
  -6  15   5      -15.53       28.56       28.15 o   0.1182E-02
  -5  15   5     2095.22     2067.30      100.11 o   0.5837E-04
  -4  15   5       95.93       92.82       30.33 o   0.8838E-03
  -3  15   5     3015.64     2955.79      149.38 o   0.2934E-04
  -2  15   5      196.10      222.27       31.70 o   0.6665E-03
  -1  15   5      177.73      106.62       31.12 o   0.7910E-03
   0  15   5       78.38      144.47       28.15 o   0.9333E-03
   1  15   5      780.45      797.32       59.21 o   0.1779E-03
   2  15   5     1309.71     1230.41       76.73 o   0.1044E-03
   3  15   5       83.95       31.82       26.06 o   0.1268E-02
   4  15   5     1608.72     1668.82      106.41 o   0.6042E-04
   5  15   5       28.07       30.34       30.49 o   0.1005E-02
  -4  16   5      595.56      591.19       92.12 o   0.1000E-03
  -3  16   5      -35.68       16.31       42.80 o   0.5311E-03
  -2  16   5      120.48      130.83       33.72 o   0.7012E-03
  -1  16   5       20.52        4.16       21.18 o   0.2128E-02
   0  16   5       52.30       67.41       19.57 o   0.1912E-02
   1  16   5      167.20      199.01       30.97 o   0.7177E-03
   2  16   5      -14.02       23.75       47.94 o   0.1481E-03
   3  16   5      416.15      437.56       81.44 o   0.1301E-03
  -3  17   5       74.83        5.44       40.56 o   0.5851E-03
 -18   0   6      140.26       92.93       49.08 o   0.3767E-03
 -17   0   6      596.33      614.24       86.38 o   0.1109E-03
 -16   0   6      617.97      759.48       84.24 o   0.1116E-03
 -15   0   6    15596.50    14332.74      533.21 o   0.2247E-05
 -14   0   6      302.19      351.90       49.29 o   0.3091E-03
 -13   0   6     5896.63     6104.19      258.29 o   0.9852E-05
 -12   0   6      156.44      155.48       37.55 o   0.5659E-03
 -11   0   6      427.14      449.14       31.50 o   0.4802E-03
 -10   0   6     2842.24     2879.48       85.08 o   0.5435E-04
  -9   0   6     3384.23     3228.68       93.73 o   0.4467E-04
  -8   0   6     1854.26     1883.49       62.09 o   0.9935E-04
  -7   0   6      557.00      612.38       30.06 o   0.4135E-03
  -6   0   6      932.71     1033.14       30.14 o   0.2702E-03
  -5   0   6    15087.00    15579.09      295.70 o   0.3821E-05
  -4   0   6    33294.22    33062.83      607.12 o   0.9158E-06
  -3   0   6    12216.71    12913.51      239.57 o   0.5542E-05
  -2   0   6     4887.16     5162.46      115.58 o   0.2518E-04
  -1   0   6     3569.30     3453.82       92.62 o   0.4260E-04
   0   0   6     7174.07     7301.18      158.89 o   0.1380E-04
   1   0   6     1268.32     1251.36       51.49 o   0.1575E-03
   2   0   6     4476.83     4421.63       89.80 o   0.3391E-04
   3   0   6     1208.20     1656.00       34.20 o   0.1715E-03
   4   0   6     2274.66     2200.98       63.41 o   0.8448E-04
   5   0   6     6350.70     6475.29      130.39 o   0.1796E-04
   6   0   6     3852.37     3888.52      123.32 o   0.3064E-04
   7   0   6     1117.06     1077.70       61.71 o   0.1452E-03
   8   0   6     9409.78     9247.81      238.28 o   0.7790E-05
   9   0   6     1086.45     1236.96       66.71 o   0.1268E-03
  10   0   6      391.83      285.50       66.29 o   0.1940E-03
  11   0   6      137.33      101.91       44.16 o   0.4531E-03
  12   0   6      133.13       81.30       47.70 o   0.4004E-03
  13   0   6      814.91      805.41      103.10 o   0.7818E-04
  14   0   6      684.37      558.27      100.96 o   0.8527E-04
 -19   1   6       -4.77        2.10       39.73 o   0.3658E-04
 -18   1   6       88.52       47.78       28.60 o   0.1047E-02
 -17   1   6       98.16       87.65       29.57 o   0.9265E-03
 -16   1   6     1491.98     1391.88       93.01 o   0.7699E-04
 -15   1   6      858.33      910.32       67.33 o   0.1436E-03
 -14   1   6      570.85      679.52       51.76 o   0.2305E-03
 -13   1   6     1369.81     1325.17       78.40 o   0.9849E-04
 -12   1   6      786.83      773.76       56.49 o   0.1902E-03
 -11   1   6      424.94      447.98       28.49 o   0.5280E-03
 -10   1   6      114.79      142.10       15.05 o   0.1886E-02
  -9   1   6     8921.73     8534.33      165.99 o   0.1100E-04
  -8   1   6     6322.03     6433.56      125.38 o   0.1853E-04
  -7   1   6      814.25      771.64       26.73 o   0.3560E-03
  -6   1   6     7249.49     6604.13       98.28 o   0.1916E-04
  -5   1   6       42.21       37.81        5.21 o   0.8701E-02
  -4   1   6    17920.38    17762.24      211.01 o   0.3685E-05
  -3   1   6      395.27      426.04       14.88 o   0.8106E-03
  -2   1   6     3834.24     4039.71       59.71 o   0.4630E-04
  -1   1   6       34.11       33.54        6.00 o   0.9005E-02
   0   1   6      948.02      993.96       33.90 o   0.2585E-03
   1   1   6       30.51       20.13        7.23 o   0.9567E-02
   2   1   6    12888.90    12627.91      150.14 o   0.6844E-05
   3   1   6       30.99       46.32        6.22 o   0.7651E-02
   4   1   6     8895.64     8777.63      115.75 o   0.1270E-04
   5   1   6      845.86      846.85       26.75 o   0.3334E-03
   6   1   6        5.75        4.87       11.49 o   0.6963E-02
   7   1   6      707.05      747.50       35.27 o   0.3146E-03
   8   1   6       96.89       79.51       17.36 o   0.2031E-02
   9   1   6     3977.64     4027.31      115.13 o   0.3169E-04
  10   1   6      544.37      560.86       41.07 o   0.3232E-03
  11   1   6       92.97      133.25       25.52 o   0.1081E-02
  12   1   6      531.28      554.14       57.85 o   0.2118E-03
  13   1   6       72.13       15.74       29.46 o   0.1058E-02
  14   1   6      209.18      189.12       40.12 o   0.4848E-03
 -19   2   6       81.44       87.57       39.97 o   0.5585E-03
 -18   2   6      169.89      155.72       37.52 o   0.5624E-03
 -17   2   6       17.47       75.54       20.07 o   0.1895E-02
 -16   2   6      196.44      239.84       36.80 o   0.5318E-03
 -15   2   6        0.18       12.26       23.21 o   0.8613E-06
 -14   2   6       -0.92        9.09        8.23 o   0.5434E-04
 -13   2   6     1673.42     1715.66       87.76 o   0.7598E-04
 -12   2   6     1081.53     1025.62       49.02 o   0.1872E-03
 -11   2   6        3.88        0.02        8.88 o   0.9695E-02
 -10   2   6       81.42       70.48       14.30 o   0.2701E-02
  -9   2   6     2361.11     2312.72       68.15 o   0.7709E-04
  -8   2   6     1411.94     1431.93       48.70 o   0.1492E-03
  -7   2   6      236.63      192.41       14.49 o   0.1450E-02
  -6   2   6     1596.95     1513.99       39.48 o   0.1577E-03
  -5   2   6     3155.56     3116.25       52.49 o   0.6485E-04
  -4   2   6     5434.49     4976.79       78.58 o   0.3028E-04
  -3   2   6      354.92      345.53       17.01 o   0.8852E-03
  -2   2   6      117.67      102.25        7.54 o   0.3329E-02
  -1   2   6      607.46      602.54       19.42 o   0.5206E-03
   0   2   6     6327.46     6449.65       74.68 o   0.2277E-04
   1   2   6     3658.77     3394.98       60.18 o   0.5421E-04
   2   2   6     1842.67     1678.05       37.27 o   0.1432E-03
   3   2   6     1649.35     1521.87       36.41 o   0.1613E-03
   4   2   6      344.22      360.31       16.24 o   0.8897E-03
   5   2   6      570.25      621.75       26.46 o   0.4441E-03
   6   2   6       15.31       12.29       10.85 o   0.6807E-02
   7   2   6     1876.44     1865.35       68.79 o   0.9161E-04
   8   2   6       50.39       40.81       14.22 o   0.3325E-02
   9   2   6      802.13      853.46       48.19 o   0.2186E-03
  10   2   6       -1.38        8.20       14.38 o   0.1768E-03
  11   2   6      903.30      929.51       55.17 o   0.1794E-03
  12   2   6      257.70      338.72       39.78 o   0.4301E-03
  13   2   6      260.35      322.11       43.03 o   0.3894E-03
  14   2   6       13.98       67.24       19.87 o   0.1981E-02
 -19   3   6     1658.52     1335.39      151.15 o   0.3670E-04
 -18   3   6      691.52      575.86       69.07 o   0.1576E-03
 -17   3   6      195.84      266.27       37.04 o   0.5150E-03
 -16   3   6      436.25      375.22       52.12 o   0.2715E-03
 -15   3   6      117.89      114.62       27.45 o   0.9851E-03
 -14   3   6      169.51      141.30       33.62 o   0.6781E-03
 -13   3   6      143.79      169.50       29.19 o   0.8201E-03
 -12   3   6        5.51       10.05        9.25 o   0.9601E-02
 -11   3   6     2247.97     2171.65       72.67 o   0.7713E-04
 -10   3   6       54.09       38.28       11.91 o   0.4194E-02
  -9   3   6     9479.31     8905.77      178.48 o   0.9933E-05
  -8   3   6     1760.58     1787.85       56.54 o   0.1114E-03
  -7   3   6     6918.96     6903.97      111.54 o   0.1790E-04
  -6   3   6     8493.96     8218.10      130.39 o   0.1314E-04
  -5   3   6     2887.46     2719.52       58.40 o   0.7104E-04
  -4   3   6     7591.56     7624.90      118.87 o   0.1534E-04
  -3   3   6       19.05        8.03        5.75 o   0.1696E-01
  -2   3   6     4955.59     5306.19       97.97 o   0.2706E-04
  -1   3   6    16624.53    16369.43      183.77 o   0.4348E-05
   0   3   6      303.07      327.39       12.86 o   0.1082E-02
   1   3   6     9873.20    10121.94      131.40 o   0.1010E-04
   2   3   6    18047.36    18140.69      221.27 o   0.3538E-05
   3   3   6       65.97       65.89        8.95 o   0.4396E-02
   4   3   6     6374.33     6305.59      115.34 o   0.1965E-04
   5   3   6      272.68      280.66       18.01 o   0.1017E-02
   6   3   6      618.40      605.28       29.13 o   0.4152E-03
   7   3   6       42.19       38.27       12.29 o   0.4197E-02
   8   3   6       94.12      106.78       17.11 o   0.1896E-02
   9   3   6      546.71      507.42       39.87 o   0.3452E-03
  10   3   6      932.08      966.53       54.27 o   0.1789E-03
  11   3   6     1594.69     1559.63       74.39 o   0.9560E-04
  12   3   6      314.25      267.37       46.22 o   0.3563E-03
  13   3   6       83.44       38.97       28.76 o   0.1055E-02
  14   3   6      415.46      489.01       54.75 o   0.2412E-03
 -18   4   6      -52.20        3.71       43.48 o   0.5170E-03
 -17   4   6      189.70      183.45       36.46 o   0.5686E-03
 -16   4   6      549.75      557.32       55.96 o   0.2207E-03
 -15   4   6     7672.08     7201.75      231.97 o   0.9804E-05
 -14   4   6      235.66      255.37       33.96 o   0.5759E-03
 -13   4   6     3760.93     3682.76      108.09 o   0.3577E-04
 -12   4   6      353.86      326.74       29.60 o   0.5953E-03
 -11   4   6       55.65       89.37       12.68 o   0.2958E-02
 -10   4   6      688.57      766.48       37.70 o   0.2963E-03
  -9   4   6     1641.67     1569.78       66.66 o   0.1059E-03
  -8   4   6     2184.68     2341.11       51.23 o   0.9298E-04
  -7   4   6      102.71      108.52       10.63 o   0.2818E-02
  -6   4   6     4059.68     3814.87       76.31 o   0.4281E-04
  -5   4   6     6199.60     6839.51      105.89 o   0.1934E-04
  -4   4   6    10120.08     9725.63      151.68 o   0.9785E-05
  -3   4   6     7042.69     7468.17      101.54 o   0.1720E-04
  -2   4   6    12935.15    12537.78      186.04 o   0.6351E-05
  -1   4   6      562.91      467.41       18.43 o   0.6311E-03
   0   4   6     1118.85     1192.75       34.87 o   0.2177E-03
   1   4   6      459.82      562.59       19.39 o   0.5876E-03
   2   4   6     1981.57     1983.49       45.09 o   0.1146E-03
   3   4   6     1845.12     2058.86       44.61 o   0.1149E-03
   4   4   6     2985.68     3177.63       68.72 o   0.5778E-04
   5   4   6    11775.43    11635.91      217.27 o   0.6513E-05
   6   4   6      251.04      291.50       18.37 o   0.1005E-02
   7   4   6      159.76      163.33       21.70 o   0.1185E-02
   8   4   6      597.50      520.85       39.55 o   0.3402E-03
   9   4   6      -12.02        9.63       15.83 o   0.3658E-02
  10   4   6       18.76       15.82       14.23 o   0.4178E-02
  11   4   6      259.13      205.27       40.15 o   0.4687E-03
  12   4   6       -1.03       11.59       21.48 o   0.1998E-04
  13   4   6      451.09      298.79       55.35 o   0.2562E-03
 -17   5   6      206.93      271.47       55.69 o   0.2711E-03
 -16   5   6      552.13      530.44       56.36 o   0.2209E-03
 -15   5   6      331.18      331.95       41.47 o   0.3980E-03
 -14   5   6      631.76      622.26       54.44 o   0.2188E-03
 -13   5   6     1082.18     1158.29       55.27 o   0.1585E-03
 -12   5   6     1609.83     1579.01       65.89 o   0.1072E-03
 -11   5   6     1423.09     1432.01       58.35 o   0.1289E-03
 -10   5   6      281.55      286.25       24.50 o   0.7850E-03
  -9   5   6      760.02      800.77       39.00 o   0.2762E-03
  -8   5   6      723.98      813.53       24.34 o   0.3733E-03
  -7   5   6      256.68      246.54       16.81 o   0.1151E-02
  -6   5   6      159.50      190.30       12.52 o   0.1750E-02
  -5   5   6     2388.68     2264.70       51.07 o   0.9223E-04
  -4   5   6      543.48      559.06       21.61 o   0.5360E-03
  -3   5   6     6324.34     5834.59      109.59 o   0.2153E-04
  -2   5   6     5459.86     5536.64       84.67 o   0.2690E-04
  -1   5   6     1028.80     1013.36       27.14 o   0.2780E-03
   0   5   6       11.60        0.56        7.10 o   0.1675E-01
   1   5   6     6152.72     5553.25       86.10 o   0.2523E-04
   2   5   6     4081.00     4100.83       73.61 o   0.4113E-04
   3   5   6        0.64        7.12        4.83 o   0.4569E-03
   4   5   6       53.17       70.85        9.84 o   0.4104E-02
   5   5   6      594.75      539.65       29.68 o   0.4350E-03
   6   5   6       73.25       60.55       14.71 o   0.2764E-02
   7   5   6      169.75      130.01       21.31 o   0.1281E-02
   8   5   6     5169.57     5221.48      133.10 o   0.2215E-04
   9   5   6      556.27      535.10       40.20 o   0.3350E-03
  10   5   6       37.49       99.85       17.55 o   0.2061E-02
  11   5   6      444.97      412.55       51.51 o   0.2713E-03
  12   5   6       75.72       40.46       27.99 o   0.1111E-02
  13   5   6      431.86      404.31       84.59 o   0.1225E-03
 -17   6   6       97.19        7.92       48.46 o   0.4111E-03
 -16   6   6      216.62      205.20       55.60 o   0.2797E-03
 -15   6   6      166.71      182.58       46.22 o   0.3930E-03
 -14   6   6      547.28      561.39       81.55 o   0.1241E-03
 -13   6   6      437.04      446.34       36.57 o   0.4115E-03
 -12   6   6     3506.71     3357.39      103.03 o   0.4007E-04
 -11   6   6        5.73        2.50       10.42 o   0.8589E-02
 -10   6   6     1871.81     1866.01       56.07 o   0.1073E-03
  -9   6   6     1105.17     1070.95       40.94 o   0.2107E-03
  -8   6   6     2872.17     3069.72       68.57 o   0.6007E-04
  -7   6   6     1384.10     1392.48       40.14 o   0.1721E-03
  -6   6   6     2603.97     2595.71       56.39 o   0.7767E-04
  -5   6   6      452.16      496.65       21.23 o   0.6075E-03
  -4   6   6     1636.21     1591.91       40.84 o   0.1483E-03
  -3   6   6      254.47      200.13       15.15 o   0.1358E-02
  -2   6   6     4055.24     4283.40       70.40 o   0.4055E-04
  -1   6   6       49.44       53.79        7.15 o   0.5931E-02
   0   6   6     7522.69     7771.07      127.09 o   0.1471E-04
   1   6   6       93.21       90.00        8.74 o   0.3574E-02
   2   6   6        6.83        7.71        8.10 o   0.1220E-01
   3   6   6      182.15      195.29       15.77 o   0.1447E-02
   4   6   6      815.99      824.45       34.31 o   0.2960E-03
   5   6   6      575.84      637.15       30.15 o   0.4010E-03
   6   6   6      527.84      541.26       34.83 o   0.3896E-03
   7   6   6       -7.26        8.77       12.94 o   0.5388E-02
   8   6   6     1165.78     1024.01       57.38 o   0.1581E-03
   9   6   6        1.29       12.68       12.97 o   0.2337E-03
  10   6   6     1752.49     1733.74       76.20 o   0.8768E-04
  11   6   6      140.51      112.10       46.49 o   0.4104E-03
  12   6   6     1464.90     1300.98      140.85 o   0.4185E-04
  13   6   6      170.19      264.41       52.49 o   0.3031E-03
 -16   7   6        7.33       17.62       33.19 o   0.1763E-03
 -15   7   6       21.96        1.27       29.02 o   0.1162E-02
 -14   7   6      316.45      300.25       61.38 o   0.2225E-03
 -13   7   6       29.24       26.34       18.82 o   0.2412E-02
 -12   7   6      340.49      404.85       40.26 o   0.3921E-03
 -11   7   6     6228.80     6035.18      188.37 o   0.1411E-04
 -10   7   6       13.59       20.18       11.08 o   0.6164E-02
  -9   7   6     6712.64     6438.60      124.33 o   0.1816E-04
  -8   7   6     1545.02     1518.47       45.04 o   0.1479E-03
  -7   7   6     3602.77     3507.39       72.42 o   0.4891E-04
  -6   7   6     2646.63     2788.49       58.86 o   0.7175E-04
  -5   7   6     7147.00     7020.70      112.19 o   0.1735E-04
  -4   7   6      639.98      660.70       25.12 o   0.4314E-03
  -3   7   6       46.63       39.04        9.26 o   0.5607E-02
  -2   7   6     5481.03     5512.49      105.64 o   0.2428E-04
  -1   7   6     4173.09     4422.16       78.44 o   0.3728E-04
   0   7   6       76.87       68.65       10.87 o   0.3576E-02
   1   7   6     3005.80     3168.06       84.73 o   0.5063E-04
   2   7   6     6478.02     6577.42      116.66 o   0.1875E-04
   3   7   6      611.75      626.76       29.26 o   0.4078E-03
   4   7   6        8.67       16.26        9.62 o   0.8142E-02
   5   7   6      134.12      127.45       15.74 o   0.1845E-02
   6   7   6     1570.77     1585.10       54.10 o   0.1269E-03
   7   7   6     3551.90     3636.61      132.47 o   0.3014E-04
   8   7   6      736.88      763.94       57.88 o   0.1868E-03
   9   7   6     2134.59     1958.80      102.77 o   0.5744E-04
  10   7   6      174.57      134.76       50.59 o   0.3451E-03
  11   7   6     2817.74     2696.87      194.58 o   0.2071E-04
  12   7   6      979.59      798.41      116.25 o   0.6313E-04
  13   7   6       -4.71        1.74       44.83 o   0.2198E-04
 -16   8   6       32.67       13.53       29.89 o   0.1066E-02
 -15   8   6      236.59      227.06       58.22 o   0.2546E-03
 -14   8   6      426.70      429.21       49.56 o   0.2852E-03
 -13   8   6     1186.87     1208.43       79.22 o   0.1023E-03
 -12   8   6     2249.51     2168.23      107.92 o   0.5171E-04
 -11   8   6     3257.90     3182.21      131.41 o   0.3289E-04
 -10   8   6        1.32       24.37       14.09 o   0.1769E-03
  -9   8   6       10.29       15.79       11.47 o   0.6179E-02
  -8   8   6     2130.71     2130.62       56.35 o   0.9500E-04
  -7   8   6        3.64        9.87        9.86 o   0.3566E-02
  -6   8   6     1149.25     1115.91       44.70 o   0.1913E-03
  -5   8   6      917.41      914.63       39.31 o   0.2467E-03
  -4   8   6     1714.61     1701.46       45.80 o   0.1322E-03
  -3   8   6       92.09      105.89       12.79 o   0.2537E-02
  -2   8   6      196.73      157.29       15.62 o   0.1574E-02
  -1   8   6      313.56      352.05       21.24 o   0.7900E-03
   0   8   6      251.21      240.51       20.38 o   0.1012E-02
   1   8   6     1533.34     1480.00       59.74 o   0.1221E-03
   2   8   6       34.12       16.16       11.66 o   0.5391E-02
   3   8   6       42.70       82.40       12.04 o   0.3338E-02
   4   8   6     3474.79     3746.71      100.61 o   0.3842E-04
   5   8   6     2095.69     2134.78       76.63 o   0.7579E-04
   6   8   6      234.78      206.38       25.83 o   0.8553E-03
   7   8   6      100.75       90.95       18.98 o   0.1747E-02
   8   8   6     1269.21     1155.56       78.32 o   0.1042E-03
   9   8   6     1256.59     1288.96       80.15 o   0.9801E-04
  10   8   6      114.50       62.12       46.43 o   0.4283E-03
  11   8   6      552.02      527.43       86.79 o   0.1125E-03
  12   8   6      352.00      337.04       68.13 o   0.1831E-03
 -16   9   6      183.43       57.61       63.19 o   0.2371E-03
 -15   9   6       77.34       52.44       49.49 o   0.3869E-03
 -14   9   6       73.37      122.10       24.14 o   0.1219E-02
 -13   9   6      169.45      133.64       33.93 o   0.6744E-03
 -12   9   6     1675.32     1732.44       95.91 o   0.6806E-04
 -11   9   6      935.00     1012.45       69.43 o   0.1323E-03
 -10   9   6     1020.44      925.64       70.30 o   0.1318E-03
  -9   9   6      553.23      546.98       34.39 o   0.3896E-03
  -8   9   6      205.11      180.66       21.60 o   0.1107E-02
  -7   9   6      772.03      803.58       39.22 o   0.2737E-03
  -6   9   6      155.57      170.04       17.93 o   0.1424E-02
  -5   9   6      316.95      372.06       24.34 o   0.6915E-03
  -4   9   6     1547.22     1552.18       53.73 o   0.1297E-03
  -3   9   6     1655.47     1835.08       63.44 o   0.1023E-03
  -2   9   6     1225.94     1250.62       45.04 o   0.1762E-03
  -1   9   6      862.33      856.09       37.02 o   0.2711E-03
   0   9   6       27.49       10.36       10.43 o   0.6920E-02
   1   9   6     2655.79     2581.93       84.91 o   0.5894E-04
   2   9   6      369.06      382.75       30.57 o   0.5407E-03
   3   9   6     1012.97      875.67       51.35 o   0.1936E-03
   4   9   6     2493.58     2442.58       85.81 o   0.6118E-04
   5   9   6     1631.75     1551.98       68.91 o   0.1031E-03
   6   9   6      848.76      924.26       50.20 o   0.2010E-03
   7   9   6        0.35        8.26       11.50 o   0.1429E-04
   8   9   6       38.91       19.47       22.37 o   0.1792E-02
   9   9   6      254.06      292.04       58.59 o   0.2444E-03
  10   9   6      227.42      184.33       57.98 o   0.2616E-03
  11   9   6       10.53       19.74       28.68 o   0.6205E-03
  12   9   6       42.18       47.31       32.81 o   0.8490E-03
 -15  10   6      288.22      318.13       64.38 o   0.2051E-03
 -14  10   6       46.74       51.20       23.14 o   0.1548E-02
 -13  10   6       80.47       55.70       30.04 o   0.9564E-03
 -12  10   6     1475.71     1649.13       93.60 o   0.7269E-04
 -11  10   6     1375.61     1285.67       86.00 o   0.8843E-04
 -10  10   6     4347.43     4153.94      131.96 o   0.2689E-04
  -9  10   6      240.56      240.61       29.32 o   0.7023E-03
  -8  10   6      583.63      617.38       42.58 o   0.2981E-03
  -7  10   6     1118.74     1157.20       57.72 o   0.1510E-03
  -6  10   6     1479.03     1441.60       65.16 o   0.1151E-03
  -5  10   6     1583.37     1615.37       66.42 o   0.1057E-03
  -4  10   6      339.94      314.45       30.65 o   0.5851E-03
  -3  10   6       17.73       36.88       10.89 o   0.5381E-02
  -2  10   6     7302.67     6797.74      150.47 o   0.1500E-04
  -1  10   6      762.36      736.60       35.89 o   0.3073E-03
   0  10   6     8004.76     7715.61      152.15 o   0.1310E-04
   1  10   6      332.83      325.20       35.12 o   0.4952E-03
   2  10   6     2795.25     2731.90       91.76 o   0.5279E-04
   3  10   6      110.47      101.41       19.89 o   0.1585E-02
   4  10   6       -0.72       14.60        7.44 o   0.8157E-04
   5  10   6      118.49      115.10       21.23 o   0.1400E-02
   6  10   6      248.42      218.75       30.03 o   0.6973E-03
   7  10   6      559.62      518.33       43.75 o   0.3079E-03
   8  10   6     1127.18     1198.23       62.69 o   0.1365E-03
   9  10   6       67.56       86.47       30.72 o   0.8896E-03
  10  10   6     1250.21      903.08      125.43 o   0.5382E-04
  11  10   6      437.92      566.43       77.73 o   0.1360E-03
 -15  11   6       85.78       24.02       49.55 o   0.3916E-03
 -14  11   6       43.09        3.21       21.87 o   0.1943E-02
 -13  11   6      101.07      129.12       31.57 o   0.7897E-03
 -12  11   6      201.72      125.02       37.32 o   0.5757E-03
 -11  11   6     1102.42     1214.50       79.98 o   0.1021E-03
 -10  11   6       -5.83       15.39       19.56 o   0.9100E-03
  -9  11   6     2721.04     2728.55      101.90 o   0.4814E-04
  -8  11   6      215.00      279.02       27.53 o   0.7326E-03
  -7  11   6      180.74      245.18       25.77 o   0.8440E-03
  -6  11   6       47.15       39.06       16.74 o   0.2682E-02
  -5  11   6       -9.63        5.23       16.17 o   0.3621E-02
  -4  11   6      868.83      979.38       49.83 o   0.1967E-03
  -3  11   6      877.04      885.24       40.87 o   0.2457E-03
  -2  11   6      502.77      504.75       38.35 o   0.3667E-03
  -1  11   6     3008.07     2967.19       97.81 o   0.4677E-04
   0  11   6       63.76       71.33       13.62 o   0.2937E-02
   1  11   6     2562.41     2400.06       77.48 o   0.6687E-04
   2  11   6     2697.31     2869.21       93.21 o   0.5117E-04
   3  11   6      695.44      588.14       46.13 o   0.2681E-03
   4  11   6       83.85       92.70       18.09 o   0.1891E-02
   5  11   6      109.59      138.89       19.82 o   0.1459E-02
   6  11   6      115.15      106.72       21.74 o   0.1384E-02
   7  11   6        2.37       15.18       15.45 o   0.3918E-03
   8  11   6      287.89      297.78       33.78 o   0.5436E-03
   9  11   6     1402.66     1423.57      129.35 o   0.4754E-04
  10  11   6       66.59        0.53       31.84 o   0.9402E-03
  11  11   6     1070.90      990.27       86.86 o   0.9623E-04
 -14  12   6      -11.36       60.08       27.07 o   0.2519E-03
 -13  12   6      102.31       21.57       32.12 o   0.8775E-03
 -12  12   6      -33.12       25.60       30.74 o   0.9933E-03
 -11  12   6      288.11      246.78       36.04 o   0.5229E-03
 -10  12   6        5.56        0.18       17.51 o   0.1317E-02
  -9  12   6       19.18        1.04       28.62 o   0.1198E-02
  -8  12   6      379.38      451.48       37.44 o   0.4081E-03
  -7  12   6     2074.30     2019.94       86.82 o   0.6909E-04
  -6  12   6      212.87      167.94       37.69 o   0.5429E-03
  -5  12   6     2011.08     2017.52      108.35 o   0.5385E-04
  -4  12   6     1041.08     1034.05       57.89 o   0.1597E-03
  -3  12   6       39.34       49.81       14.52 o   0.3191E-02
  -2  12   6      648.90      589.15       44.94 o   0.2794E-03
  -1  12   6      535.63      523.72       36.26 o   0.3785E-03
   0  12   6       97.29      133.29       16.95 o   0.1773E-02
   1  12   6      263.61      301.78       26.39 o   0.7251E-03
   2  12   6      661.19      697.37       45.88 o   0.2571E-03
   3  12   6      145.02      136.14       23.87 o   0.1127E-02
   4  12   6      444.75      448.23       39.26 o   0.3791E-03
   5  12   6        1.67        5.01       16.41 o   0.1543E-03
   6  12   6      219.60      259.65       28.50 o   0.7200E-03
   7  12   6      969.75      911.83       60.16 o   0.1618E-03
   8  12   6      313.24      279.04       45.30 o   0.3649E-03
   9  12   6       58.05        6.55       41.68 o   0.5588E-03
  10  12   6      116.41        1.23       53.62 o   0.3374E-03
 -13  13   6     1235.77     1180.79      141.11 o   0.4274E-04
 -12  13   6      256.45      219.43       74.31 o   0.1649E-03
 -11  13   6     1004.57      943.67       84.87 o   0.1013E-03
 -10  13   6      161.08      176.52       40.95 o   0.4830E-03
  -9  13   6       22.83       26.53       22.09 o   0.1839E-02
  -8  13   6      917.22      719.52       77.41 o   0.1237E-03
  -7  13   6      140.16      166.77       31.50 o   0.7389E-03
  -6  13   6     1798.16     1687.72      107.31 o   0.5861E-04
  -5  13   6      325.66      413.44       46.36 o   0.3245E-03
  -4  13   6     2942.65     2866.63      138.61 o   0.3278E-04
  -3  13   6      880.19      818.20       73.80 o   0.1299E-03
  -2  13   6      158.36      183.49       33.97 o   0.6420E-03
  -1  13   6      812.84      801.38       56.23 o   0.1881E-03
   0  13   6       42.39       19.53       17.01 o   0.2858E-02
   1  13   6      498.12      467.77       44.28 o   0.3174E-03
   2  13   6        3.03        8.10       17.76 o   0.3680E-03
   3  13   6      161.37      136.59       34.29 o   0.6632E-03
   4  13   6      947.63      841.32       75.05 o   0.1247E-03
   5  13   6      481.07      492.43       55.21 o   0.2347E-03
   6  13   6      829.97      774.47       72.49 o   0.1357E-03
   7  13   6      102.89      100.02       26.70 o   0.1062E-02
   8  13   6      154.50      157.83       51.85 o   0.3282E-03
   9  13   6      -43.10        7.47       39.56 o   0.6218E-03
 -10  14   6     1896.09     1911.49      175.30 o   0.2698E-04
  -9  14   6       42.40       13.57       31.60 o   0.9527E-03
  -8  14   6       -9.57       17.95       28.07 o   0.5808E-03
  -7  14   6      281.46      325.14       44.71 o   0.3651E-03
  -6  14   6        8.03       65.21       26.14 o   0.1771E-03
  -5  14   6     1683.18     1630.41      106.88 o   0.6010E-04
  -4  14   6       11.33       16.65       24.34 o   0.1114E-02
  -3  14   6      923.44      833.53       78.56 o   0.1175E-03
  -2  14   6     2008.17     1932.40       92.97 o   0.6573E-04
  -1  14   6      106.31       89.51       25.86 o   0.1132E-02
   0  14   6      878.51      910.78       60.00 o   0.1653E-03
   1  14   6       55.36       63.53       21.20 o   0.1707E-02
   2  14   6      920.52      947.25       60.75 o   0.1594E-03
   3  14   6      125.33      131.01       27.97 o   0.9306E-03
   4  14   6      720.37      734.07       67.75 o   0.1537E-03
   5  14   6      431.31      419.39       52.92 o   0.2607E-03
   6  14   6       37.58       41.51       23.43 o   0.1567E-02
   7  14   6      361.49      343.36       71.82 o   0.1666E-03
  -7  15   6       13.13        5.83       29.01 o   0.9652E-03
  -6  15   6      136.36      120.82       32.86 o   0.7318E-03
  -5  15   6       25.96       49.83       26.71 o   0.1240E-02
  -4  15   6      212.15      227.05       40.45 o   0.4642E-03
  -3  15   6      339.87      370.56       41.96 o   0.3805E-03
  -2  15   6      166.39      162.48       35.93 o   0.5997E-03
  -1  15   6      429.59      444.10       44.86 o   0.3234E-03
   0  15   6      400.87      421.24       44.33 o   0.3359E-03
   1  15   6       69.01      111.86       26.25 o   0.1100E-02
   2  15   6       16.76        1.93       19.51 o   0.2525E-02
   3  15   6      -13.45        8.50       21.67 o   0.2032E-02
   4  15   6      -23.77       22.84       22.61 o   0.1779E-02
   5  15   6      215.16      216.29       42.93 o   0.4266E-03
  -2  16   6      143.73      104.56       49.85 o   0.3635E-03
  -1  16   6      114.08      113.11       30.37 o   0.8494E-03
   0  16   6     1244.03     1237.21       93.64 o   0.8067E-04
 -19   1   7       33.29        4.27       43.06 o   0.5306E-03
 -18   1   7       13.65        8.00       20.01 o   0.2368E-02
 -17   1   7     1130.96     1115.47       83.78 o   0.9781E-04
 -16   1   7      337.73      393.02       44.53 o   0.3459E-03
 -15   1   7     1155.62     1138.71       78.48 o   0.1058E-03
 -14   1   7      702.98      820.10       58.42 o   0.1821E-03
 -13   1   7       27.14       28.93       17.33 o   0.2755E-02
 -12   1   7     1964.04     2012.62       91.73 o   0.6594E-04
 -11   1   7       21.33       22.94       10.81 o   0.5993E-02
 -10   1   7     3581.64     3518.09       90.81 o   0.4271E-04
  -9   1   7      409.40      451.93       26.01 o   0.5704E-03
  -8   1   7      113.73       78.79       10.88 o   0.3093E-02
  -7   1   7     1714.20     1634.69       36.54 o   0.1511E-03
  -6   1   7     2904.13     3074.02       51.46 o   0.6817E-04
  -5   1   7     9491.49     9295.41      140.74 o   0.1084E-04
  -4   1   7     3811.15     3892.10       70.71 o   0.4471E-04
  -3   1   7     8199.95     8178.06      110.79 o   0.1430E-04
  -2   1   7     4546.22     4681.56       70.66 o   0.3584E-04
  -1   1   7      559.39      524.52       23.40 o   0.5259E-03
   0   1   7    13786.51    13994.49      196.65 o   0.5441E-05
   1   1   7      337.02      448.95       19.36 o   0.7226E-03
   2   1   7      200.05      172.50       12.01 o   0.1776E-02
   3   1   7      215.76      257.03       12.92 o   0.1358E-02
   4   1   7     2627.43     2590.65       51.52 o   0.8071E-04
   5   1   7     1153.99     1085.33       33.20 o   0.2349E-03
   6   1   7     4179.94     4046.35       82.03 o   0.3906E-04
   7   1   7     1452.27     1454.68       53.06 o   0.1376E-03
   8   1   7      900.29      827.28       50.70 o   0.2055E-03
   9   1   7      216.76      219.77       26.81 o   0.8166E-03
  10   1   7       35.02       23.36       16.20 o   0.3106E-02
  11   1   7      403.65      429.69       48.94 o   0.2919E-03
  12   1   7       80.60       89.62       24.29 o   0.1273E-02
  13   1   7      448.46      446.42       56.29 o   0.2343E-03
  14   1   7      150.81      144.17       49.32 o   0.3613E-03
 -19   2   7      280.95      193.99       66.04 o   0.2049E-03
 -18   2   7      -12.11       30.60       20.02 o   0.2199E-02
 -17   2   7      679.36      727.68       64.66 o   0.1654E-03
 -16   2   7     3058.88     2990.74      137.26 o   0.3245E-04
 -15   2   7       80.16      110.58       26.51 o   0.1075E-02
 -14   2   7     1054.93     1063.87       71.25 o   0.1239E-03
 -13   2   7     1208.08     1253.89       73.96 o   0.1098E-03
 -12   2   7     1058.15     1023.08       55.01 o   0.1684E-03
 -11   2   7     4965.65     4892.26      117.55 o   0.2570E-04
 -10   2   7       43.29       40.65       11.15 o   0.4614E-02
  -9   2   7      352.08      406.92       24.63 o   0.6457E-03
  -8   2   7      201.85      194.02       14.63 o   0.1494E-02
  -7   2   7      825.44      947.82       28.27 o   0.3048E-03
  -6   2   7    37490.86    36470.88      423.14 o   0.9427E-06
  -5   2   7     3925.61     4097.24       72.97 o   0.4194E-04
  -4   2   7    21085.06    21546.41      280.33 o   0.2523E-05
  -3   2   7     7830.94     8105.87      107.99 o   0.1487E-04
  -2   2   7     2471.18     2329.38       45.39 o   0.9416E-04
  -1   2   7       30.90       20.96        5.42 o   0.1203E-01
   0   2   7      529.39      543.23       16.88 o   0.6107E-03
   1   2   7       54.74      103.19        6.86 o   0.4092E-02
   2   2   7     4394.84     4548.81       77.30 o   0.3596E-04
   3   2   7      144.74      130.57       11.12 o   0.2323E-02
   4   2   7     9331.78     9581.81      124.26 o   0.1114E-04
   5   2   7     8878.43     9066.08      122.19 o   0.1209E-04
   6   2   7     1803.59     1694.47       53.94 o   0.1177E-03
   7   2   7     4962.70     4931.25      127.85 o   0.2400E-04
   8   2   7     1082.81     1006.11       55.52 o   0.1675E-03
   9   2   7      738.04      741.36       47.71 o   0.2365E-03
  10   2   7       25.66       38.87       15.43 o   0.3188E-02
  11   2   7      167.12      213.87       25.79 o   0.8869E-03
  12   2   7       75.75      104.76       25.87 o   0.1133E-02
  13   2   7       35.95       32.59       25.40 o   0.1388E-02
  14   2   7     1841.25     1724.88      165.20 o   0.3030E-04
 -19   3   7      -10.24       14.01       38.70 o   0.1860E-03
 -18   3   7       40.93        4.23       25.60 o   0.1446E-02
 -17   3   7     2367.68     2296.89      123.15 o   0.4267E-04
 -16   3   7       -8.84        8.45       18.04 o   0.2853E-02
 -15   3   7      -12.38        8.14       22.59 o   0.1882E-02
 -14   3   7      306.04      354.59       38.53 o   0.4355E-03
 -13   3   7       16.77        6.08       16.71 o   0.3325E-02
 -12   3   7     1302.99     1193.51       56.30 o   0.1476E-03
 -11   3   7     2983.99     2933.13       86.63 o   0.5224E-04
 -10   3   7     2186.88     2216.21       69.89 o   0.7927E-04
  -9   3   7     1866.09     1773.61       61.98 o   0.1028E-03
  -8   3   7     4378.44     4705.16       82.22 o   0.3405E-04
  -7   3   7       62.64       97.63        8.82 o   0.3686E-02
  -6   3   7      125.46       84.23       11.53 o   0.2822E-02
  -5   3   7    11719.17    11396.04      200.51 o   0.6957E-05
  -4   3   7       88.92      128.02       10.10 o   0.2748E-02
  -3   3   7     4849.34     4979.97       85.96 o   0.3062E-04
  -2   3   7      459.67      438.67       24.33 o   0.5918E-03
  -1   3   7     1204.93     1129.10       26.75 o   0.2474E-03
   0   3   7     1251.13     1167.63       28.70 o   0.2330E-03
   1   3   7     2832.55     2694.95       54.85 o   0.7421E-04
   2   3   7      376.10      355.65       18.37 o   0.8243E-03
   3   3   7      908.68      878.23       35.24 o   0.2731E-03
   4   3   7     2762.25     2955.17       68.91 o   0.6232E-04
   5   3   7      828.21      857.45       34.13 o   0.2897E-03
   6   3   7      564.86      559.47       28.69 o   0.4455E-03
   7   3   7    12311.52    12120.17      239.20 o   0.5824E-05
   8   3   7     1005.23      963.84       53.56 o   0.1790E-03
   9   3   7       62.80       58.36       16.23 o   0.2515E-02
  10   3   7       28.06        4.89       16.76 o   0.3239E-02
  11   3   7      501.51      467.94       43.25 o   0.3268E-03
  12   3   7     1869.66     1762.63      111.13 o   0.5493E-04
  13   3   7       15.24       26.67       30.08 o   0.1047E-02
  14   3   7        2.54       36.99       31.49 o   0.2615E-04
 -18   4   7      353.65      422.46       50.02 o   0.2876E-03
 -17   4   7      142.26      133.08       33.75 o   0.6895E-03
 -16   4   7        7.28        4.34       16.35 o   0.2910E-02
 -15   4   7      409.42      427.15       46.96 o   0.3089E-03
 -14   4   7      245.48      234.18       36.03 o   0.5393E-03
 -13   4   7     1532.24     1538.76       64.41 o   0.1120E-03
 -12   4   7       86.11       83.05       15.20 o   0.2385E-02
 -11   4   7      259.01      268.92       24.35 o   0.8218E-03
 -10   4   7      240.88      263.24       21.91 o   0.9220E-03
  -9   4   7      481.43      517.00       30.70 o   0.4535E-03
  -8   4   7     3198.83     3034.46       68.13 o   0.5856E-04
  -7   4   7      568.32      613.61       24.72 o   0.4678E-03
  -6   4   7     4093.60     4111.57       94.62 o   0.3579E-04
  -5   4   7        8.79        2.23        6.27 o   0.2041E-01
  -4   4   7     7209.47     6646.98      118.79 o   0.1762E-04
  -3   4   7        6.36       13.07        6.55 o   0.1501E-01
  -2   4   7      853.24      778.82       26.50 o   0.3507E-03
  -1   4   7    13645.43    13491.56      159.59 o   0.6109E-05
   0   4   7     8573.44     8758.68      109.52 o   0.1319E-04
   1   4   7       30.64       23.36        6.90 o   0.9612E-02
   2   4   7      903.62      875.50       29.94 o   0.3032E-03
   3   4   7      715.92      798.03       27.34 o   0.3578E-03
   4   4   7     2849.16     2938.30       82.89 o   0.5472E-04
   5   4   7       41.70       37.61       12.68 o   0.4042E-02
   6   4   7      240.73      244.42       24.86 o   0.8416E-03
   7   4   7      611.27      650.67       41.02 o   0.3002E-03
   8   4   7     1130.49     1023.98       57.51 o   0.1587E-03
   9   4   7      142.57      159.80       22.81 o   0.1144E-02
  10   4   7       71.49       74.53       18.18 o   0.2024E-02
  11   4   7     1157.13     1212.21       83.01 o   0.9651E-04
  12   4   7      379.87      276.67       50.18 o   0.3068E-03
  13   4   7       54.37      131.08       24.53 o   0.1190E-02
  14   4   7       38.35       25.79       39.16 o   0.6248E-03
 -17   5   7     1310.80     1455.43      134.94 o   0.4451E-04
 -16   5   7       13.38       62.77       26.75 o   0.1222E-02
 -15   5   7      460.62      460.35       49.69 o   0.2769E-03
 -14   5   7      418.72      406.91       45.12 o   0.3290E-03
 -13   5   7      148.15      163.73       23.30 o   0.1106E-02
 -12   5   7     2970.28     2910.39       92.87 o   0.4963E-04
 -11   5   7     2508.51     2544.88       81.91 o   0.6219E-04
 -10   5   7     3767.17     3771.87      101.15 o   0.3717E-04
  -9   5   7       83.12       93.95       14.27 o   0.2453E-02
  -8   5   7      301.93      310.95       19.27 o   0.9059E-03
  -7   5   7     3198.16     3316.47       84.36 o   0.4834E-04
  -6   5   7     1438.18     1473.76       44.43 o   0.1550E-03
  -5   5   7      553.63      603.30       23.07 o   0.4932E-03
  -4   5   7     3219.42     3162.91       62.41 o   0.5925E-04
  -3   5   7     4812.29     5157.78       92.30 o   0.2889E-04
  -2   5   7     4881.11     5241.26       80.09 o   0.3015E-04
  -1   5   7     8294.27     7741.34      109.36 o   0.1502E-04
   0   5   7    10915.34    11142.19      135.14 o   0.8705E-05
   1   5   7    17443.24    17426.81      221.26 o   0.3744E-05
   2   5   7       51.19       38.92        8.68 o   0.5851E-02
   3   5   7      297.12      296.63       18.30 o   0.9628E-03
   4   5   7       29.04       29.60        9.03 o   0.6799E-02
   5   5   7     1329.97     1379.71       56.13 o   0.1382E-03
   6   5   7       41.51       17.62       13.35 o   0.4266E-02
   7   5   7      111.72      156.90       18.43 o   0.1508E-02
   8   5   7      256.14      211.57       28.60 o   0.7435E-03
   9   5   7       26.41       32.48       13.91 o   0.3824E-02
  10   5   7     2386.75     2294.14       92.40 o   0.5932E-04
  11   5   7     2204.84     2249.99      116.58 o   0.4662E-04
  12   5   7        0.47       18.05       15.21 o   0.4666E-05
  13   5   7      948.16      834.66      122.22 o   0.5778E-04
 -17   6   7       62.38        8.37       44.67 o   0.4870E-03
 -16   6   7      489.33      412.93       84.21 o   0.1224E-03
 -15   6   7      166.68       77.44       53.11 o   0.3265E-03
 -14   6   7      242.98      215.67       57.18 o   0.2636E-03
 -13   6   7     2227.10     2207.21       82.57 o   0.6852E-04
 -12   6   7      580.35      577.08       39.52 o   0.3301E-03
 -11   6   7      208.27      215.43       18.12 o   0.1214E-02
 -10   6   7      103.35      107.61       14.72 o   0.2188E-02
  -9   6   7      769.63      725.54       34.20 o   0.3202E-03
  -8   6   7        8.54       10.85        8.10 o   0.1141E-01
  -7   6   7       59.53       62.37        9.83 o   0.4244E-02
  -6   6   7    10582.81    10542.85      151.24 o   0.8924E-05
  -5   6   7     4166.21     4599.61       76.73 o   0.3649E-04
  -4   6   7     1878.22     1930.64       45.18 o   0.1189E-03
  -3   6   7      419.34      383.25       19.77 o   0.7391E-03
  -2   6   7      173.71      173.45       12.81 o   0.1777E-02
  -1   6   7      562.83      608.79       21.21 o   0.5107E-03
   0   6   7     4486.09     4422.66       72.15 o   0.3752E-04
   1   6   7      594.29      619.69       25.04 o   0.4566E-03
   2   6   7      100.36       98.94       11.48 o   0.2813E-02
   3   6   7     2175.22     2195.13       59.16 o   0.8974E-04
   4   6   7      266.14      287.93       20.29 o   0.9292E-03
   5   6   7     6473.86     6456.03      125.51 o   0.1830E-04
   6   6   7       38.15       30.68       13.01 o   0.4120E-02
   7   6   7     6644.12     6448.00      157.89 o   0.1554E-04
   8   6   7       34.00        6.81       15.10 o   0.3802E-02
   9   6   7       34.60       57.84       16.35 o   0.2629E-02
  10   6   7       -2.91        5.40       16.51 o   0.4532E-03
  11   6   7     1046.88      939.87       79.23 o   0.1114E-03
  12   6   7      561.95      528.52       90.70 o   0.1043E-03
 -16   7   7       -6.85        7.25       32.86 o   0.1608E-03
 -15   7   7      -18.79       10.33       37.90 o   0.6780E-03
 -14   7   7      122.83       94.16       40.91 o   0.5241E-03
 -13   7   7       67.76       32.94       23.22 o   0.1567E-02
 -12   7   7       30.82        7.35       19.60 o   0.2394E-02
 -11   7   7     1092.19     1201.98       52.79 o   0.1626E-03
 -10   7   7      194.72      207.15       18.62 o   0.1223E-02
  -9   7   7     1237.77     1259.81       45.15 o   0.1750E-03
  -8   7   7     3284.91     3310.11       71.08 o   0.5329E-04
  -7   7   7      326.07      370.56       19.98 o   0.7938E-03
  -6   7   7     3529.29     3569.62       71.77 o   0.4892E-04
  -5   7   7      311.91      323.13       18.84 o   0.8958E-03
  -4   7   7     1245.60     1322.39       36.75 o   0.1923E-03
  -3   7   7     2274.28     2285.24       50.23 o   0.9417E-04
  -2   7   7     1183.49     1261.75       37.94 o   0.1977E-03
  -1   7   7       -2.85        1.24        8.29 o   0.6796E-02
   0   7   7       20.09       23.04        6.50 o   0.1097E-01
   1   7   7      467.86      438.57       23.00 o   0.6121E-03
   2   7   7     1288.96     1178.40       43.81 o   0.1829E-03
   3   7   7     2041.54     1959.92       58.33 o   0.9887E-04
   4   7   7      239.01      245.54       20.12 o   0.1025E-02
   5   7   7      383.82      398.03       25.94 o   0.6142E-03
   6   7   7      123.31      138.27       15.53 o   0.1839E-02
   7   7   7      612.20      551.50       41.57 o   0.3147E-03
   8   7   7      151.93      189.72       21.84 o   0.1130E-02
   9   7   7      182.83      190.24       30.88 o   0.7215E-03
  10   7   7      412.51      434.83       73.32 o   0.1558E-03
  11   7   7       61.08       16.26       45.84 o   0.4608E-03
  12   7   7      171.95      141.94       56.77 o   0.2800E-03
 -16   8   7       -9.58        6.40       36.63 o   0.2034E-03
 -15   8   7      101.00       97.83       40.26 o   0.5426E-03
 -14   8   7      -17.33       12.17       19.42 o   0.2453E-02
 -13   8   7      123.71       67.75       28.41 o   0.9986E-03
 -12   8   7      235.18      274.71       36.63 o   0.5105E-03
 -11   8   7     4024.76     3763.51      147.18 o   0.2572E-04
 -10   8   7      627.09      663.25       40.53 o   0.3011E-03
  -9   8   7     4798.49     4752.38      109.35 o   0.2788E-04
  -8   8   7     3039.42     2877.08       81.49 o   0.5507E-04
  -7   8   7     1038.79      983.51       43.78 o   0.2122E-03
  -6   8   7     4717.39     4813.34      104.21 o   0.2866E-04
  -5   8   7     1199.20     1296.33       46.04 o   0.1711E-03
  -4   8   7      148.82      118.06       16.28 o   0.1796E-02
  -3   8   7     3500.81     3600.52       83.79 o   0.4466E-04
  -2   8   7      239.85      203.02       18.02 o   0.1210E-02
  -1   8   7     3034.96     2920.29       68.03 o   0.6130E-04
   0   8   7     1733.27     1731.67       55.11 o   0.1162E-03
   1   8   7     2735.87     2825.85       85.33 o   0.5539E-04
   2   8   7      735.97      693.00       41.95 o   0.2768E-03
   3   8   7      287.37      285.94       28.02 o   0.6819E-03
   4   8   7     1480.00     1461.03       62.93 o   0.1181E-03
   5   8   7     1120.51     1251.95       55.35 o   0.1518E-03
   6   8   7       18.30        4.19       11.43 o   0.6649E-02
   7   8   7     1648.12     1659.05       92.27 o   0.7261E-04
   8   8   7      500.12      495.66       50.14 o   0.2663E-03
   9   8   7     1405.28     1434.05       87.27 o   0.8373E-04
  10   8   7      887.64      692.12      106.95 o   0.7440E-04
  11   8   7       96.69      100.87       40.76 o   0.5304E-03
  12   8   7       82.46       57.54       48.68 o   0.3974E-03
 -16   9   7      180.26      295.17       47.86 o   0.3455E-03
 -15   9   7       12.47        5.32       27.17 o   0.1132E-02
 -14   9   7        5.87        3.40       19.92 o   0.8739E-03
 -13   9   7      124.94      127.89       29.44 o   0.8655E-03
 -12   9   7     3375.29     3100.74      141.67 o   0.3022E-04
 -11   9   7       29.77       39.25       19.26 o   0.2220E-02
 -10   9   7     4385.84     4234.43      157.08 o   0.2226E-04
  -9   9   7     2107.09     2055.25       70.27 o   0.8318E-04
  -8   9   7     1993.84     2103.66       66.55 o   0.8695E-04
  -7   9   7     5489.55     5483.40      119.65 o   0.2266E-04
  -6   9   7      226.24      201.87       21.33 o   0.1061E-02
  -5   9   7      695.26      719.27       36.23 o   0.3150E-03
  -4   9   7     1092.25     1057.13       45.30 o   0.1969E-03
  -3   9   7       25.74       30.25       11.59 o   0.5046E-02
  -2   9   7     4040.74     4109.68       92.45 o   0.3648E-04
  -1   9   7      344.88      359.99       24.40 o   0.6890E-03
   0   9   7     5435.95     5536.09      114.80 o   0.2313E-04
   1   9   7     1963.13     1941.27       72.90 o   0.8446E-04
   2   9   7      252.52      307.91       26.46 o   0.7207E-03
   3   9   7      249.86      237.54       26.61 o   0.7845E-03
   4   9   7     1017.59     1096.01       53.31 o   0.1704E-03
   5   9   7      390.33      474.45       40.71 o   0.3631E-03
   6   9   7      336.49      342.60       32.61 o   0.5324E-03
   7   9   7       -7.39       14.93       14.48 o   0.4219E-02
   8   9   7      357.25      326.96       44.50 o   0.3587E-03
   9   9   7       34.04       48.89       29.83 o   0.1013E-02
  10   9   7      860.17      769.64      105.40 o   0.7548E-04
  11   9   7      997.39      832.75      121.97 o   0.5783E-04
 -15  10   7      318.19      272.84       67.43 o   0.1912E-03
 -14  10   7       38.55      104.68       24.61 o   0.1264E-02
 -13  10   7     1157.81     1141.29       83.43 o   0.9757E-04
 -12  10   7     2552.51     2394.60      123.62 o   0.4134E-04
 -11  10   7      254.74      234.02       38.30 o   0.4923E-03
 -10  10   7       -4.58        4.18       16.86 o   0.1031E-02
  -9  10   7      540.77      486.19       35.25 o   0.3993E-03
  -8  10   7      492.51      529.87       34.06 o   0.4072E-03
  -7  10   7      164.80      153.61       20.26 o   0.1298E-02
  -6  10   7     1102.31     1125.90       48.56 o   0.1800E-03
  -5  10   7       43.01       48.10       13.51 o   0.3490E-02
  -4  10   7       51.14       25.53       15.03 o   0.3313E-02
  -3  10   7      215.55      265.66       22.65 o   0.9118E-03
  -2  10   7      884.29      941.49       40.35 o   0.2402E-03
  -1  10   7      324.33      340.10       30.90 o   0.5691E-03
   0  10   7     1741.27     1772.99       60.34 o   0.1069E-03
   1  10   7     1702.63     1660.44       60.30 o   0.1113E-03
   2  10   7      628.81      688.52       42.18 o   0.2851E-03
   3  10   7      856.48      831.08       50.54 o   0.2075E-03
   4  10   7       33.64       36.62       13.72 o   0.3736E-02
   5  10   7      191.26      220.77       25.75 o   0.8671E-03
   6  10   7       24.68       14.85       15.04 o   0.3760E-02
   7  10   7       90.24       47.69       21.77 o   0.1630E-02
   8  10   7       91.56      125.87       26.30 o   0.1052E-02
   9  10   7      431.49      351.25       72.44 o   0.1622E-03
  10  10   7      -53.74       11.08       44.96 o   0.4813E-03
  11  10   7      961.55     1001.17      115.80 o   0.6191E-04
 -15  11   7      435.10      432.37       80.91 o   0.1314E-03
 -14  11   7      233.42      255.66       41.84 o   0.4287E-03
 -13  11   7      242.32      305.00       39.24 o   0.4529E-03
 -12  11   7       26.79       14.76       25.04 o   0.1497E-02
 -11  11   7       76.96       71.60       26.65 o   0.1144E-02
 -10  11   7      -11.95        4.74       17.98 o   0.2949E-02
  -9  11   7     1863.29     1842.45       83.58 o   0.7651E-04
  -8  11   7      100.61       89.12       20.13 o   0.1625E-02
  -7  11   7     1710.23     1726.44       75.82 o   0.8859E-04
  -6  11   7      413.23      342.97       36.18 o   0.4558E-03
  -5  11   7      486.93      507.71       38.95 o   0.3621E-03
  -4  11   7     2689.72     2529.43       92.26 o   0.5515E-04
  -3  11   7     1081.49      991.17       47.13 o   0.1963E-03
  -2  11   7      968.14      967.97       53.58 o   0.1801E-03
  -1  11   7       14.60        6.37       13.47 o   0.4960E-02
   0  11   7       19.27       16.36       13.57 o   0.4489E-02
   1  11   7        0.56        3.46        7.25 o   0.9033E-04
   2  11   7       14.41       24.58       17.71 o   0.2772E-02
   3  11   7     5101.59     5259.36      140.32 o   0.2123E-04
   4  11   7      343.10      335.99       34.12 o   0.5064E-03
   5  11   7     1261.87     1330.04       65.49 o   0.1224E-03
   6  11   7       30.93       28.61       12.80 o   0.4369E-02
   7  11   7      105.68      113.43       20.70 o   0.1472E-02
   8  11   7       49.13        9.63       19.01 o   0.2428E-02
   9  11   7      214.41      241.34       57.70 o   0.2583E-03
  10  11   7      207.97      276.62       63.12 o   0.2183E-03
 -14  12   7       49.48        2.86       21.12 o   0.2054E-02
 -13  12   7        2.72       11.43       28.75 o   0.4321E-04
 -12  12   7      439.83      472.87       53.48 o   0.2499E-03
 -11  12   7      335.34      351.67       37.46 o   0.4473E-03
 -10  12   7     1681.35     1579.82       82.63 o   0.8391E-04
  -9  12   7      221.27      190.08       32.79 o   0.6484E-03
  -8  12   7     1376.43     1403.86       83.97 o   0.8876E-04
  -7  12   7      645.55      673.18       47.66 o   0.2507E-03
  -6  12   7      493.98      557.66       55.72 o   0.2246E-03
  -5  12   7      158.65      231.93       31.06 o   0.6922E-03
  -4  12   7     1505.46     1612.93       71.42 o   0.9962E-04
  -3  12   7     2944.98     2926.92      103.01 o   0.4519E-04
  -2  12   7       59.72       69.38       18.16 o   0.2090E-02
  -1  12   7     2133.50     2106.83       73.63 o   0.7865E-04
   0  12   7     1615.25     1722.36       63.44 o   0.1064E-03
   1  12   7     1056.01     1077.80       51.32 o   0.1766E-03
   2  12   7     7524.64     7278.42      158.46 o   0.1365E-04
   3  12   7      441.58      507.71       39.10 o   0.3654E-03
   4  12   7     1332.21     1263.17       69.88 o   0.1152E-03
   5  12   7      386.98      391.55       38.50 o   0.4112E-03
   6  12   7       -1.03        4.89       16.98 o   0.5104E-04
   7  12   7       72.06       36.03       22.96 o   0.1577E-02
   8  12   7       56.79       46.87       23.55 o   0.1501E-02
   9  12   7     1174.94     1144.76      126.64 o   0.5165E-04
  10  12   7      826.32      847.76      108.48 o   0.7128E-04
 -13  13   7       27.96       35.93       32.58 o   0.8805E-03
 -12  13   7      102.03       81.17       38.99 o   0.5815E-03
 -11  13   7        1.77        1.13       23.21 o   0.4314E-04
 -10  13   7     1273.29     1231.06       95.52 o   0.7826E-04
  -9  13   7     1080.93     1107.30       86.19 o   0.9469E-04
  -8  13   7      201.52      178.26       39.82 o   0.4958E-03
  -7  13   7       26.34       42.82       30.52 o   0.9852E-03
  -6  13   7      455.62      419.15       52.57 o   0.2616E-03
  -5  13   7      324.84      372.66       46.84 o   0.3277E-03
  -4  13   7      170.11      195.57       34.08 o   0.6276E-03
  -3  13   7       37.32       18.21       22.52 o   0.1779E-02
  -2  13   7      305.23      359.81       35.62 o   0.4782E-03
  -1  13   7      272.66      253.40       32.30 o   0.6054E-03
   0  13   7     1036.02     1075.25       62.92 o   0.1436E-03
   1  13   7      803.56      786.82       55.58 o   0.1922E-03
   2  13   7      545.16      514.83       46.60 o   0.2869E-03
   3  13   7     1572.08     1546.87       97.92 o   0.6930E-04
   4  13   7      320.49      345.88       44.70 o   0.3559E-03
   5  13   7      508.44      401.75       57.15 o   0.2301E-03
   6  13   7       50.59       32.72       26.43 o   0.1273E-02
   7  13   7      102.72      136.64       28.08 o   0.9323E-03
 -10  14   7       71.19       99.60       43.58 o   0.4757E-03
  -9  14   7       15.67       31.52       25.25 o   0.1437E-02
  -8  14   7      766.19      571.77       76.77 o   0.1327E-03
  -7  14   7      -50.21        0.21       28.98 o   0.1140E-02
  -6  14   7       58.36       51.02       27.24 o   0.1162E-02
  -5  14   7      -29.37       24.67       30.25 o   0.1028E-02
  -4  14   7      -16.27       11.10       25.83 o   0.1438E-02
  -3  14   7      167.72       84.27       36.41 o   0.6329E-03
  -2  14   7     3313.65     3222.05      122.37 o   0.3522E-04
  -1  14   7     2617.69     2588.57      106.70 o   0.4744E-04
   0  14   7      268.21      347.73       34.36 o   0.5131E-03
   1  14   7      504.29      536.40       46.87 o   0.2844E-03
   2  14   7       28.57       44.21       18.64 o   0.2300E-02
   3  14   7      554.97      501.77       48.61 o   0.2728E-03
   4  14   7       -3.67        5.78       26.65 o   0.1064E-03
   5  14   7      -29.78        0.59       26.68 o   0.1361E-02
   6  14   7       23.55       58.59       24.49 o   0.1420E-02
   7  14   7       97.76        4.10       51.22 o   0.3701E-03
  -7  15   7     1173.22     1221.49      133.02 o   0.4718E-04
  -6  15   7      250.43      279.72       45.10 o   0.3743E-03
  -5  15   7      517.68      613.92       63.98 o   0.1796E-03
  -4  15   7     2208.77     2133.55      128.71 o   0.4158E-04
  -3  15   7      228.17      279.99       33.35 o   0.5775E-03
  -2  15   7      774.78      783.93       60.10 o   0.1759E-03
  -1  15   7      703.42      725.84       56.23 o   0.1982E-03
   0  15   7       55.62       23.11       25.26 o   0.1402E-02
   1  15   7       74.24      122.68       27.20 o   0.1020E-02
   2  15   7      227.90      202.32       33.61 o   0.6174E-03
   3  15   7     1074.53     1102.29       70.13 o   0.1246E-03
   4  15   7      105.69      117.38       25.95 o   0.1075E-02
   5  15   7      548.50      623.57       88.57 o   0.1067E-03
 -19   0   8      394.58      471.69       76.63 o   0.1436E-03
 -18   0   8       28.77       23.13       31.19 o   0.9732E-03
 -17   0   8       -1.55       24.20       28.46 o   0.1469E-04
 -16   0   8     1515.31     1500.08      132.97 o   0.4478E-04
 -15   0   8       10.62        7.51       19.92 o   0.2411E-02
 -14   0   8     2463.28     2593.48      160.34 o   0.2844E-04
 -13   0   8      912.39      969.82       91.50 o   0.9093E-04
 -12   0   8     8149.22     7578.25      314.49 o   0.6596E-05
 -11   0   8      156.60      174.31       21.46 o   0.1178E-02
 -10   0   8      224.25       90.25       22.98 o   0.1197E-02
  -9   0   8     1001.81      923.56       47.29 o   0.2059E-03
  -8   0   8     3071.36     2880.63       91.49 o   0.5009E-04
  -7   0   8     2749.44     2864.40       84.13 o   0.5548E-04
  -6   0   8     7265.43     6963.44      166.03 o   0.1377E-04
  -5   0   8      786.56      878.27       39.99 o   0.2572E-03
  -4   0   8    17496.20    17522.43      340.88 o   0.2975E-05
  -3   0   8     3378.89     3440.73       97.52 o   0.4173E-04
  -2   0   8    26507.96    26029.36      398.45 o   0.1609E-05
  -1   0   8      306.93      259.12       25.79 o   0.7596E-03
   0   0   8     5809.23     6238.63      146.54 o   0.1762E-04
   1   0   8     3065.54     3137.89       97.94 o   0.4519E-04
   2   0   8     1497.80     1548.46       66.44 o   0.1091E-03
   3   0   8     8259.88     7984.59      132.64 o   0.1353E-04
   4   0   8    11443.46    11190.54      175.27 o   0.7658E-05
   5   0   8      313.20      275.99       25.22 o   0.7558E-03
   6   0   8      304.41      245.50       27.11 o   0.7327E-03
   7   0   8        5.36        1.29       13.36 o   0.3579E-02
   8   0   8     4206.32     4447.70      148.41 o   0.2331E-04
   9   0   8      507.10      451.25       48.25 o   0.2855E-03
  10   0   8      926.49     1082.58      104.03 o   0.7292E-04
  11   0   8      238.39      248.17       59.14 o   0.2458E-03
  12   0   8       88.06      103.06       45.05 o   0.4446E-03
  13   0   8      682.22      902.31      101.51 o   0.7983E-04
 -19   1   8      100.68       36.59       50.49 o   0.3734E-03
 -18   1   8      128.62      119.84       36.71 o   0.6150E-03
 -17   1   8      290.89      306.38       43.18 o   0.3874E-03
 -16   1   8     1245.94     1402.54       85.06 o   0.8866E-04
 -15   1   8     1858.05     1898.04      100.27 o   0.6135E-04
 -14   1   8       89.70       53.35       24.20 o   0.1364E-02
 -13   1   8     1300.64     1414.29       76.66 o   0.9977E-04
 -12   1   8      821.02      880.08       58.77 o   0.1730E-03
 -11   1   8     5154.63     5097.61      163.34 o   0.1873E-04
 -10   1   8     1451.75     1488.33       53.08 o   0.1359E-03
  -9   1   8     1245.63     1329.23       38.05 o   0.1882E-03
  -8   1   8       40.26       35.93        6.66 o   0.7845E-02
  -7   1   8        5.97        7.31        5.03 o   0.2486E-01
  -6   1   8     2278.67     2135.69       52.54 o   0.9634E-04
  -5   1   8     4930.73     4826.56       88.26 o   0.3083E-04
  -4   1   8     2738.05     2497.63       59.61 o   0.7598E-04
  -3   1   8    14403.61    14032.19      181.40 o   0.5479E-05
  -2   1   8       97.61      103.80        9.32 o   0.3160E-02
  -1   1   8     7409.95     7449.45      121.96 o   0.1564E-04
   0   1   8       45.38       36.22        8.95 o   0.5957E-02
   1   1   8      387.98      377.32       22.23 o   0.7055E-03
   2   1   8        7.40       11.51        6.00 o   0.1710E-01
   3   1   8    11468.06    11165.40      144.35 o   0.8280E-05
   4   1   8      217.66      225.69       13.01 o   0.1451E-02
   5   1   8      550.50      610.92       23.17 o   0.4898E-03
   6   1   8      226.43      212.93       17.51 o   0.1232E-02
   7   1   8     4856.90     4920.53      111.50 o   0.2677E-04
   8   1   8      842.25      875.77       43.36 o   0.2367E-03
   9   1   8      312.99      260.69       32.00 o   0.5945E-03
  10   1   8     2065.06     2159.07       87.76 o   0.6638E-04
  11   1   8        2.35        0.06       20.86 o   0.1168E-03
  12   1   8       78.73       28.76       31.67 o   0.9064E-03
  13   1   8      131.29       47.53       41.63 o   0.5259E-03
 -19   2   8       84.25      103.24       34.40 o   0.7137E-03
 -18   2   8       19.11       17.60       21.21 o   0.2043E-02
 -17   2   8       61.65       47.38       26.31 o   0.1238E-02
 -16   2   8      262.44      297.39       40.32 o   0.4340E-03
 -15   2   8     3457.08     3525.77      142.79 o   0.2831E-04
 -14   2   8        9.05        6.29       15.79 o   0.3772E-02
 -13   2   8       23.93       19.09       16.07 o   0.3285E-02
 -12   2   8      102.38      107.50       15.27 o   0.2114E-02
 -11   2   8      893.38      819.84       43.37 o   0.2407E-03
 -10   2   8      579.68      653.61       33.21 o   0.3678E-03
  -9   2   8      391.51      360.81       26.91 o   0.6165E-03
  -8   2   8      392.55      322.33       20.42 o   0.8021E-03
  -7   2   8      807.22      683.31       25.30 o   0.3932E-03
  -6   2   8     6506.90     6218.26      109.11 o   0.2024E-04
  -5   2   8      711.34      601.81       27.19 o   0.4190E-03
  -4   2   8     2179.98     2034.88       52.29 o   0.1012E-03
  -3   2   8     5166.02     4902.53       88.72 o   0.2979E-04
  -2   2   8     1836.45     1849.34       47.38 o   0.1203E-03
  -1   2   8     4846.78     4708.53       77.42 o   0.3355E-04
   0   2   8      563.65      582.63       18.43 o   0.5536E-03
   1   2   8      379.28      432.57       16.73 o   0.7736E-03
   2   2   8       51.06       44.59        8.34 o   0.5766E-02
   3   2   8     1879.09     1959.16       42.42 o   0.1211E-03
   4   2   8       36.01       21.74        7.46 o   0.8707E-02
   5   2   8      732.96      807.06       27.46 o   0.3513E-03
   6   2   8      204.15      195.44       19.25 o   0.1207E-02
   7   2   8      180.60      203.72       23.96 o   0.9745E-03
   8   2   8       72.44      118.48       19.87 o   0.1596E-02
   9   2   8      653.88      678.61       47.75 o   0.2486E-03
  10   2   8        2.11        3.41       15.85 o   0.2812E-03
  11   2   8       18.15       22.85       15.23 o   0.3591E-02
  12   2   8      480.90      457.63       58.68 o   0.2179E-03
  13   2   8       37.73       65.86       26.12 o   0.1236E-02
 -19   3   8       45.10       74.29       37.38 o   0.6486E-03
 -18   3   8      559.61      634.64       61.41 o   0.1877E-03
 -17   3   8      -42.78       32.25       28.68 o   0.1107E-02
 -16   3   8       94.51       53.28       29.14 o   0.1001E-02
 -15   3   8      536.14      544.07       53.45 o   0.2369E-03
 -14   3   8      547.65      597.33       51.91 o   0.2393E-03
 -13   3   8     4047.56     3898.19      146.42 o   0.2542E-04
 -12   3   8      157.21      199.06       19.56 o   0.1232E-02
 -11   3   8      656.32      658.66       37.89 o   0.3186E-03
 -10   3   8     4464.17     4448.91      109.68 o   0.2977E-04
  -9   3   8      207.69      210.37       20.21 o   0.1118E-02
  -8   3   8     7456.82     7591.55      154.02 o   0.1352E-04
  -7   3   8        4.16       13.59        6.42 o   0.1552E-01
  -6   3   8     2904.55     2986.24       76.30 o   0.5721E-04
  -5   3   8      791.14      728.63       35.96 o   0.3055E-03
  -4   3   8       77.00       62.19       10.11 o   0.3984E-02
  -3   3   8    11793.99    11708.68      155.42 o   0.7608E-05
  -2   3   8     2224.47     2193.88       46.50 o   0.1012E-03
  -1   3   8    14036.17    14116.87      152.88 o   0.5811E-05
   0   3   8     4088.67     4275.93       59.12 o   0.4298E-04
   1   3   8      586.22      599.99       21.42 o   0.5059E-03
   2   3   8     1200.85     1323.35       32.63 o   0.2054E-03
   3   3   8      898.88      925.25       36.77 o   0.2582E-03
   4   3   8     1502.28     1545.22       50.31 o   0.1374E-03
   5   3   8     4521.21     4506.79       95.81 o   0.3214E-04
   6   3   8      332.96      323.62       23.42 o   0.7510E-03
   7   3   8     2680.59     2757.66       91.30 o   0.5337E-04
   8   3   8     1675.20     1715.91       72.94 o   0.9292E-04
   9   3   8      160.19      129.73       26.38 o   0.9869E-03
  10   3   8     1403.43     1316.79       71.03 o   0.1103E-03
  11   3   8       91.99       92.06       21.29 o   0.1516E-02
  12   3   8       14.24       40.16       26.37 o   0.1307E-02
  13   3   8       32.83        5.00       37.54 o   0.6939E-03
 -18   4   8      475.86      487.21       57.98 o   0.2192E-03
 -17   4   8      570.48      626.56       59.80 o   0.1949E-03
 -16   4   8     1395.95     1279.84       91.03 o   0.8189E-04
 -15   4   8       32.89       55.15       19.32 o   0.2085E-02
 -14   4   8     3665.32     3830.03      143.01 o   0.2691E-04
 -13   4   8       64.54       60.39       19.33 o   0.1957E-02
 -12   4   8     2705.19     2771.21       86.62 o   0.5554E-04
 -11   4   8      969.06     1019.41       47.37 o   0.1982E-03
 -10   4   8      371.88      360.45       28.03 o   0.5998E-03
  -9   4   8       91.39       92.51       15.60 o   0.2210E-02
  -8   4   8      755.61      754.54       29.98 o   0.3459E-03
  -7   4   8     6535.11     6808.62      135.39 o   0.1673E-04
  -6   4   8     1102.89     1228.99       44.80 o   0.1835E-03
  -5   4   8       13.77       10.04        6.49 o   0.1488E-01
  -4   4   8     7739.52     8158.89      128.11 o   0.1387E-04
  -3   4   8     6760.66     6538.86      133.81 o   0.1715E-04
  -2   4   8     5571.67     5672.75       88.37 o   0.2563E-04
  -1   4   8     1439.72     1387.41       34.50 o   0.1833E-03
   0   4   8     6105.13     6347.59       86.12 o   0.2254E-04
   1   4   8      614.27      616.33       24.40 o   0.4600E-03
   2   4   8      343.72      319.00       19.24 o   0.8702E-03
   3   4   8     3564.21     3667.48       71.31 o   0.4794E-04
   4   4   8     8618.95     8713.25      153.30 o   0.1149E-04
   5   4   8     1789.45     1762.58       67.98 o   0.9631E-04
   6   4   8       74.29       88.87       16.33 o   0.2192E-02
   7   4   8      -12.28        0.80       13.53 o   0.5174E-02
   8   4   8      341.29      379.46       32.69 o   0.5125E-03
   9   4   8      176.56      168.63       23.81 o   0.1040E-02
  10   4   8      763.31      860.16       52.34 o   0.2016E-03
  11   4   8      381.09      279.59       49.04 o   0.3176E-03
  12   4   8       40.89       24.30       20.98 o   0.1975E-02
  13   4   8      166.85      159.37       49.67 o   0.3524E-03
 -17   5   8     -112.24       18.09       53.06 o   0.3418E-03
 -16   5   8      276.25      249.74       40.66 o   0.4420E-03
 -15   5   8      209.77      225.17       33.51 o   0.6114E-03
 -14   5   8      202.35      247.20       32.65 o   0.6217E-03
 -13   5   8      517.25      555.50       38.27 o   0.3534E-03
 -12   5   8     2130.37     2052.00       87.97 o   0.6727E-04
 -11   5   8     1695.65     1659.27       65.64 o   0.1038E-03
 -10   5   8       32.91       29.95       11.43 o   0.5013E-02
  -9   5   8     1678.19     1795.97       61.48 o   0.1056E-03
  -8   5   8      879.94      880.40       42.38 o   0.2389E-03
  -7   5   8      623.12      611.21       33.85 o   0.3673E-03
  -6   5   8     1017.22     1052.37       37.85 o   0.2294E-03
  -5   5   8       88.43       88.66        9.97 o   0.3358E-02
  -4   5   8      173.36      206.44       15.54 o   0.1439E-02
  -3   5   8     2939.06     2928.39       68.72 o   0.6148E-04
  -2   5   8      123.21      109.90       11.72 o   0.2519E-02
  -1   5   8     4856.84     4741.99       75.88 o   0.3361E-04
   0   5   8      215.20      232.97       13.19 o   0.1419E-02
   1   5   8       83.06       60.03       11.46 o   0.3544E-02
   2   5   8      561.48      583.84       25.21 o   0.4763E-03
   3   5   8     1552.08     1585.26       44.50 o   0.1447E-03
   4   5   8     1285.94     1355.32       45.63 o   0.1650E-03
   5   5   8        9.53        0.11       12.18 o   0.6427E-02
   6   5   8      755.15      819.20       45.08 o   0.2398E-03
   7   5   8      738.10      709.40       46.47 o   0.2473E-03
   8   5   8      279.89      257.32       31.10 o   0.6273E-03
   9   5   8      111.48      109.38       22.77 o   0.1302E-02
  10   5   8      -15.90        3.25       14.82 o   0.4234E-02
  11   5   8      -28.57        0.09       23.78 o   0.1705E-02
  12   5   8      595.24      539.90       64.67 o   0.1788E-03
  13   5   8      -63.05       36.12       42.95 o   0.5141E-03
 -17   6   8      838.91      841.29      112.27 o   0.6726E-04
 -16   6   8       65.94       16.94       36.51 o   0.7105E-03
 -15   6   8      242.91      206.04       57.18 o   0.2648E-03
 -14   6   8       16.41        7.33       24.25 o   0.1637E-02
 -13   6   8      733.67      781.39       45.60 o   0.2434E-03
 -12   6   8        3.30       35.65       13.07 o   0.5275E-03
 -11   6   8     2414.87     2406.31       81.58 o   0.6503E-04
 -10   6   8        7.58        2.23        9.12 o   0.1086E-01
  -9   6   8     1868.11     1913.87       56.99 o   0.1046E-03
  -8   6   8      504.76      525.40       27.75 o   0.4824E-03
  -7   6   8     9149.47     9124.39      138.97 o   0.1128E-04
  -6   6   8     2253.00     2386.17       54.26 o   0.8825E-04
  -5   6   8     4322.97     4319.60       92.32 o   0.3442E-04
  -4   6   8       19.24       16.19        8.09 o   0.9673E-02
  -3   6   8       -6.24        0.11        7.37 o   0.1693E-01
  -2   6   8     1084.41     1172.26       31.05 o   0.2359E-03
  -1   6   8     7245.98     7020.57      102.97 o   0.1786E-04
   0   6   8     2086.96     1945.39       45.60 o   0.1134E-03
   1   6   8     6052.64     6056.50      101.92 o   0.2206E-04
   2   6   8      256.04      222.26       18.50 o   0.1131E-02
   3   6   8     3176.31     3208.98       76.48 o   0.5292E-04
   4   6   8        3.05       13.23        8.90 o   0.2795E-02
   5   6   8      939.18      984.18       40.76 o   0.2298E-03
   6   6   8       14.68       16.77       13.00 o   0.4883E-02
   7   6   8       32.89       48.62       16.17 o   0.2793E-02
   8   6   8      138.87      155.13       22.46 o   0.1179E-02
   9   6   8      375.76      407.48       36.65 o   0.4327E-03
  10   6   8       14.75       19.84       15.28 o   0.3655E-02
  11   6   8     1615.10     1596.47      101.67 o   0.6504E-04
  12   6   8       77.87      129.04       46.03 o   0.4216E-03
 -16   7   8      131.22      102.21       46.83 o   0.4089E-03
 -15   7   8       15.52       27.31       26.53 o   0.1324E-02
 -14   7   8      778.67      698.66       95.24 o   0.9111E-04
 -13   7   8     1212.55     1221.70       77.51 o   0.1045E-03
 -12   7   8      143.03      149.73       27.67 o   0.9070E-03
 -11   7   8       29.29       27.30       12.97 o   0.4340E-02
 -10   7   8     3946.61     3743.57       92.13 o   0.3932E-04
  -9   7   8      347.18      394.71       24.21 o   0.6644E-03
  -8   7   8    15802.04    15441.51      216.32 o   0.4460E-05
  -7   7   8     1619.44     1621.76       46.90 o   0.1370E-03
  -6   7   8     4653.37     4591.51       87.38 o   0.3298E-04
  -5   7   8      167.42      177.55       16.59 o   0.1479E-02
  -4   7   8      374.85      338.62       24.63 o   0.6903E-03
  -3   7   8     4311.24     4134.26       78.95 o   0.3867E-04
  -2   7   8     1438.55     1475.48       37.36 o   0.1702E-03
  -1   7   8     3625.06     3569.25       65.60 o   0.5048E-04
   0   7   8     8742.14     8729.08      121.70 o   0.1266E-04
   1   7   8     2123.24     2073.87       53.77 o   0.9943E-04
   2   7   8      341.09      312.79       23.27 o   0.7632E-03
   3   7   8      359.27      340.09       24.10 o   0.7067E-03
   4   7   8     1118.81     1121.79       44.34 o   0.1933E-03
   5   7   8     3009.04     2962.63       80.27 o   0.5483E-04
   6   7   8       18.83        3.46       13.51 o   0.4965E-02
   7   7   8      272.99      295.26       28.83 o   0.6593E-03
   8   7   8      292.16      276.24       30.81 o   0.6200E-03
   9   7   8      121.19       88.65       27.69 o   0.1008E-02
  10   7   8     2165.03     2155.30      170.79 o   0.2727E-04
  11   7   8      -25.32        0.05       32.14 o   0.9507E-03
 -16   8   8       59.91       53.27       31.13 o   0.9149E-03
 -15   8   8       66.78       60.61       34.51 o   0.7511E-03
 -14   8   8     2009.39     1930.51      157.55 o   0.3187E-04
 -13   8   8      575.46      523.96       55.16 o   0.2269E-03
 -12   8   8      -26.63        4.31       19.56 o   0.2448E-02
 -11   8   8      381.91      369.72       33.14 o   0.4988E-03
 -10   8   8       -4.88        6.12       12.38 o   0.3927E-02
  -9   8   8     2538.18     2429.82       75.70 o   0.6784E-04
  -8   8   8      395.07      427.42       28.00 o   0.5539E-03
  -7   8   8     4531.51     4202.37      103.90 o   0.3200E-04
  -6   8   8     2390.29     2561.28       69.47 o   0.7124E-04
  -5   8   8     1090.40     1150.71       44.74 o   0.1908E-03
  -4   8   8       22.99       16.24       10.46 o   0.6644E-02
  -3   8   8      122.97      111.79       15.78 o   0.1964E-02
  -2   8   8      578.98      645.29       28.37 o   0.4150E-03
  -1   8   8      358.42      362.03       22.49 o   0.7271E-03
   0   8   8       62.82       68.33       11.25 o   0.3631E-02
   1   8   8      103.07       83.88       13.73 o   0.2552E-02
   2   8   8      223.35      270.04       24.77 o   0.8252E-03
   3   8   8     2254.58     2388.73       80.34 o   0.6736E-04
   4   8   8     2522.63     2511.96       86.51 o   0.5973E-04
   5   8   8      874.43      810.71       50.22 o   0.2099E-03
   6   8   8      274.95      281.83       28.82 o   0.6713E-03
   7   8   8     1313.83     1310.58       82.76 o   0.9301E-04
   8   8   8     1423.37     1391.52       89.26 o   0.8190E-04
   9   8   8       96.07      105.36       26.51 o   0.1071E-02
  10   8   8      966.54      934.42      115.44 o   0.6278E-04
  11   8   8      826.54      774.09      108.25 o   0.7234E-04
 -16   9   8      197.38      197.04       50.87 o   0.3285E-03
 -15   9   8      101.16       95.90       41.81 o   0.5081E-03
 -14   9   8       27.35       28.43       25.84 o   0.1369E-02
 -13   9   8      206.99      248.00       33.93 o   0.5891E-03
 -12   9   8       14.18       35.00       21.59 o   0.1893E-02
 -11   9   8      715.79      812.79       61.49 o   0.1708E-03
 -10   9   8        6.93       13.85       15.05 o   0.2090E-02
  -9   9   8      602.17      617.49       36.43 o   0.3457E-03
  -8   9   8      232.57      241.97       22.95 o   0.9207E-03
  -7   9   8       65.69       73.66       15.52 o   0.2507E-02
  -6   9   8      256.93      279.34       23.27 o   0.8455E-03
  -5   9   8     9289.66     9318.46      169.57 o   0.9953E-05
  -4   9   8       -1.50        6.34       10.30 o   0.7921E-03
  -3   9   8      312.56      313.70       21.67 o   0.8211E-03
  -2   9   8      310.83      357.93       21.91 o   0.7673E-03
  -1   9   8      828.47      930.91       46.16 o   0.2181E-03
   0   9   8      732.18      718.75       37.25 o   0.3042E-03
   1   9   8     3089.23     3190.63       82.78 o   0.5081E-04
   2   9   8     3544.88     3312.31      106.45 o   0.3908E-04
   3   9   8       73.40       78.01       17.22 o   0.2139E-02
   4   9   8        3.39        3.17       13.95 o   0.1207E-02
   5   9   8      254.68      357.38       27.67 o   0.6497E-03
   6   9   8        4.53        0.63       16.14 o   0.1207E-02
   7   9   8      736.87      761.07       62.20 o   0.1707E-03
   8   9   8       50.53       13.08       25.08 o   0.1458E-02
   9   9   8      -40.13        0.83       37.07 o   0.7117E-03
  10   9   8       17.62       12.16       26.02 o   0.1413E-02
 -15  10   8       -0.25        6.12       35.39 o   0.1593E-06
 -14  10   8       67.78       29.63       26.96 o   0.1218E-02
 -13  10   8       28.30        8.55       24.26 o   0.1607E-02
 -12  10   8      337.78      303.44       45.05 o   0.3599E-03
 -11  10   8      815.18      856.13       66.07 o   0.1507E-03
 -10  10   8      328.98      332.29       35.78 o   0.4829E-03
  -9  10   8     2181.86     2164.62       74.46 o   0.7640E-04
  -8  10   8       43.56       57.73       14.52 o   0.3049E-02
  -7  10   8      556.33      540.19       35.94 o   0.3744E-03
  -6  10   8      289.76      276.15       26.24 o   0.7404E-03
  -5  10   8      425.17      469.38       30.00 o   0.4945E-03
  -4  10   8      744.21      819.55       39.60 o   0.2710E-03
  -3  10   8        5.78        2.01        9.64 o   0.9979E-02
  -2  10   8      608.26      645.74       34.37 o   0.3560E-03
  -1  10   8     1204.19     1171.35       50.59 o   0.1669E-03
   0  10   8      165.12      166.26       20.65 o   0.1241E-02
   1  10   8     9821.81     9591.80      180.17 o   0.9182E-05
   2  10   8      330.58      378.89       31.99 o   0.5277E-03
   3  10   8     5715.26     5477.19      148.45 o   0.1904E-04
   4  10   8      359.85      303.43       34.87 o   0.5043E-03
   5  10   8       95.63       92.85       19.58 o   0.1681E-02
   6  10   8      386.85      360.48       36.91 o   0.4439E-03
   7  10   8        2.66       71.47       24.47 o   0.6207E-04
   8  10   8      838.43      854.59       70.42 o   0.1379E-03
   9  10   8     1365.83     1340.17      136.61 o   0.4405E-04
  10  10   8       32.92        5.49       38.08 o   0.6747E-03
 -15  11   8      -38.26       14.58       44.04 o   0.5029E-03
 -14  11   8       89.22      108.66       26.89 o   0.1050E-02
 -13  11   8       28.47        4.12       24.97 o   0.1538E-02
 -12  11   8      107.32       72.40       28.55 o   0.9956E-03
 -11  11   8      136.09      109.75       29.76 o   0.8668E-03
 -10  11   8     1941.82     1906.79       87.44 o   0.7126E-04
  -9  11   8       45.38       96.54       19.63 o   0.1770E-02
  -8  11   8     1818.97     1903.29       81.20 o   0.7817E-04
  -7  11   8      108.80      166.60       20.39 o   0.1329E-02
  -6  11   8     3029.17     3068.30      103.24 o   0.4365E-04
  -5  11   8      -26.96       15.70       19.37 o   0.2390E-02
  -4  11   8      464.13      457.85       32.23 o   0.4595E-03
  -3  11   8      425.01      422.70       30.38 o   0.5109E-03
  -2  11   8     1088.55     1031.82       58.58 o   0.1565E-03
  -1  11   8      142.24      181.82       18.90 o   0.1342E-02
   0  11   8     2237.68     2260.72       73.82 o   0.7460E-04
   1  11   8      218.12      244.07       22.76 o   0.9379E-03
   2  11   8     1990.06     2005.02       70.29 o   0.8540E-04
   3  11   8      931.83      997.52       55.54 o   0.1724E-03
   4  11   8     1143.29     1080.32       63.32 o   0.1399E-03
   5  11   8       28.13        6.81       17.09 o   0.3098E-02
   6  11   8      285.81      277.89       32.79 o   0.5756E-03
   7  11   8      133.29       80.09       34.50 o   0.7091E-03
   8  11   8      480.43      509.59       55.81 o   0.2292E-03
   9  11   8       52.80        1.98       44.54 o   0.4937E-03
 -14  12   8       30.53        5.63       27.08 o   0.1309E-02
 -13  12   8       42.28       51.38       32.90 o   0.8399E-03
 -12  12   8      724.25      504.71       67.82 o   0.1648E-03
 -11  12   8      365.50      346.44       50.21 o   0.2966E-03
 -10  12   8      600.44      498.15       49.20 o   0.2662E-03
  -9  12   8      -10.50        0.16       21.20 o   0.2180E-02
  -8  12   8      267.46      278.94       32.57 o   0.5845E-03
  -7  12   8      912.36      921.99       57.55 o   0.1716E-03
  -6  12   8      140.00      130.90       31.35 o   0.7772E-03
  -5  12   8       23.36        0.06       23.31 o   0.1784E-02
  -4  12   8        1.99       20.77       18.82 o   0.1253E-03
  -3  12   8     3142.41     3163.20      107.20 o   0.4111E-04
  -2  12   8      932.87      850.99       56.48 o   0.1792E-03
  -1  12   8       12.90        0.38       14.23 o   0.4705E-02
   0  12   8       13.25       11.52       14.60 o   0.4163E-02
   1  12   8      297.93      289.46       28.57 o   0.6622E-03
   2  12   8      200.15      190.00       23.71 o   0.9904E-03
   3  12   8      501.13      530.76       42.65 o   0.3197E-03
   4  12   8       14.87       12.03       18.42 o   0.2720E-02
   5  12   8      308.75      301.08       34.12 o   0.5304E-03
   6  12   8      167.06      213.07       25.84 o   0.8912E-03
   7  12   8      -56.61        0.94       29.22 o   0.1115E-02
   8  12   8      460.81      436.25       80.32 o   0.1325E-03
   9  12   8      -14.75       34.23       31.69 o   0.4200E-03
 -13  13   8      163.70      126.77       56.57 o   0.2844E-03
 -12  13   8      393.27      400.23       81.92 o   0.1302E-03
 -11  13   8      846.74      833.17       77.76 o   0.1204E-03
 -10  13   8      259.55      203.36       46.58 o   0.3724E-03
  -9  13   8     1428.96     1344.58      100.82 o   0.6992E-04
  -8  13   8      211.46      283.20       41.30 o   0.4320E-03
  -7  13   8       14.14        6.62       18.97 o   0.2631E-02
  -6  13   8      918.86      908.71       77.85 o   0.1169E-03
  -5  13   8     4897.09     4610.23      189.02 o   0.1690E-04
  -4  13   8       -4.18        0.37       24.04 o   0.2088E-03
  -3  13   8     1764.41     1699.31       80.92 o   0.8278E-04
  -2  13   8      128.16      147.46       20.23 o   0.1368E-02
  -1  13   8       24.46       47.56       15.93 o   0.2924E-02
   0  13   8      300.54      308.13       29.10 o   0.6363E-03
   1  13   8      525.19      488.40       38.31 o   0.3680E-03
   2  13   8     1058.58      926.54       54.45 o   0.1769E-03
   3  13   8       33.92       49.69       17.01 o   0.2582E-02
   4  13   8       75.62       74.03       24.54 o   0.1299E-02
   5  13   8     1188.07     1175.35       86.16 o   0.9229E-04
   6  13   8      765.71      822.86      103.00 o   0.7838E-04
   7  13   8      758.45      816.45      100.61 o   0.8164E-04
 -10  14   8      369.82      494.05       86.23 o   0.1169E-03
  -9  14   8      178.38      175.80       39.02 o   0.5184E-03
  -8  14   8        5.85        4.87       38.39 o   0.6312E-04
  -7  14   8       59.61       64.71       25.99 o   0.1226E-02
  -6  14   8      756.75      760.84       73.90 o   0.1338E-03
  -5  14   8      242.11      179.18       43.03 o   0.4322E-03
  -4  14   8     2979.26     2989.52      146.98 o   0.2991E-04
  -3  14   8       61.47       23.42       31.94 o   0.9082E-03
  -2  14   8      126.30      171.09       25.98 o   0.9703E-03
  -1  14   8       20.55       64.58       22.55 o   0.1616E-02
   0  14   8      969.34     1023.23       64.46 o   0.1436E-03
   1  14   8     1215.22     1225.25       72.62 o   0.1131E-03
   2  14   8       93.86       80.55       23.89 o   0.1311E-02
   3  14   8      221.95      184.95       32.68 o   0.6556E-03
   4  14   8      341.53      321.78       38.52 o   0.4411E-03
   5  14   8       18.33        8.27       36.54 o   0.7347E-03
   6  14   8      688.79      640.14       99.21 o   0.8667E-04
  -6  15   8      228.87      235.41       62.17 o   0.2268E-03
  -5  15   8      331.02      363.72       51.07 o   0.2892E-03
  -4  15   8      174.47       93.75       41.75 o   0.4957E-03
  -3  15   8      107.81      105.74       24.91 o   0.1162E-02
  -2  15   8       29.48        2.18       20.57 o   0.2232E-02
  -1  15   8      207.45      214.19       33.25 o   0.6257E-03
   0  15   8      -37.98        7.54       24.07 o   0.1617E-02
   1  15   8       91.74       83.84       25.39 o   0.1192E-02
   2  15   8       75.31       72.74       22.60 o   0.1480E-02
   3  15   8      173.94      158.83       36.41 o   0.5874E-03
   4  15   8      365.37      285.02       49.58 o   0.3125E-03
 -19   1   9      101.51      112.52       44.71 o   0.4454E-03
 -18   1   9      758.65      689.06       73.42 o   0.1379E-03
 -17   1   9       41.18       45.93       26.93 o   0.1213E-02
 -16   1   9      840.13      840.55       69.78 o   0.1402E-03
 -15   1   9       57.10       29.01       22.29 o   0.1719E-02
 -14   1   9     2113.11     2056.45      104.61 o   0.5534E-04
 -13   1   9        7.82        5.02       18.34 o   0.2128E-02
 -12   1   9     3202.53     3179.89      123.78 o   0.3531E-04
 -11   1   9     5464.48     5409.95      125.83 o   0.2213E-04
 -10   1   9        3.70        0.14        7.20 o   0.1824E-01
  -9   1   9      386.49      425.06       17.77 o   0.7547E-03
  -8   1   9      665.03      640.44       27.60 o   0.4108E-03
  -7   1   9     2528.11     2327.31       58.83 o   0.8249E-04
  -6   1   9      215.64      173.85       15.70 o   0.1468E-02
  -5   1   9      147.78      164.73       13.55 o   0.1820E-02
  -4   1   9     5046.37     5446.37       93.83 o   0.2689E-04
  -3   1   9       47.04       12.67        6.82 o   0.1001E-01
  -2   1   9     2289.42     2478.74       47.67 o   0.9054E-04
  -1   1   9      400.21      544.82       22.37 o   0.5758E-03
   0   1   9      323.74      284.18       20.83 o   0.8745E-03
   1   1   9     6244.14     6245.83      116.05 o   0.1989E-04
   2   1   9      278.56      372.77       18.27 o   0.8653E-03
   3   1   9     1225.07     1277.87       30.14 o   0.2166E-03
   4   1   9     3850.68     3682.54       71.21 o   0.4641E-04
   5   1   9     1586.85     1590.48       43.01 o   0.1461E-03
   6   1   9     6984.38     6765.55      110.58 o   0.1823E-04
   7   1   9     4512.55     4685.39      110.10 o   0.2860E-04
   8   1   9     2851.29     3061.51       86.17 o   0.5183E-04
   9   1   9      811.16      729.89       53.59 o   0.2054E-03
  10   1   9      388.36      348.98       39.37 o   0.4125E-03
  11   1   9       80.51      109.75       26.20 o   0.1095E-02
  12   1   9       10.77        3.73       24.78 o   0.1223E-02
 -19   2   9      535.62      365.99       87.45 o   0.1152E-03
 -18   2   9      516.40      447.32       59.33 o   0.2134E-03
 -17   2   9     1725.46     1612.82      105.16 o   0.6135E-04
 -16   2   9      486.59      466.30       53.25 o   0.2496E-03
 -15   2   9      133.42      133.87       30.61 o   0.8064E-03
 -14   2   9       64.05       47.58       21.31 o   0.1746E-02
 -13   2   9      232.18      213.81       34.60 o   0.5847E-03
 -12   2   9     1887.24     1761.75       68.01 o   0.9514E-04
 -11   2   9     1025.38     1121.86       47.30 o   0.1874E-03
 -10   2   9     5944.33     5823.36      132.68 o   0.1967E-04
  -9   2   9     2785.67     2765.24       64.44 o   0.6757E-04
  -8   2   9     3984.20     3895.87       80.23 o   0.4139E-04
  -7   2   9     5740.07     5403.12      102.88 o   0.2454E-04
  -6   2   9       38.96       23.62        8.27 o   0.7580E-02
  -5   2   9    17724.26    18112.20      248.79 o   0.3415E-05
  -4   2   9     4963.71     5484.03       93.28 o   0.2701E-04
  -3   2   9     4043.96     4052.83       70.84 o   0.4236E-04
  -2   2   9      578.05      587.08       26.32 o   0.4590E-03
  -1   2   9     4962.19     4868.58       81.88 o   0.3159E-04
   0   2   9     1956.09     2071.42       38.97 o   0.1187E-03
   1   2   9      401.64      397.83       18.00 o   0.7718E-03
   2   2   9     8657.99     8798.33      133.04 o   0.1217E-04
   3   2   9     6284.97     6381.89      108.26 o   0.2020E-04
   4   2   9     2048.49     2235.18       48.90 o   0.1006E-03
   5   2   9      258.30      248.19       17.52 o   0.1114E-02
   6   2   9     1166.69     1034.52       42.08 o   0.2071E-03
   7   2   9      494.96      464.45       38.76 o   0.3725E-03
   8   2   9     1479.65     1498.42       70.28 o   0.1049E-03
   9   2   9      378.63      331.65       36.18 o   0.4666E-03
  10   2   9      217.63      186.94       30.23 o   0.7285E-03
  11   2   9       39.39       21.38       19.78 o   0.2213E-02
  12   2   9     1002.27      944.13       84.78 o   0.1016E-03
 -19   3   9       80.73       84.61       45.14 o   0.4496E-03
 -18   3   9      401.47      355.45       53.08 o   0.2692E-03
 -17   3   9       -4.86       31.96       20.12 o   0.3714E-03
 -16   3   9       91.30       83.80       28.27 o   0.1008E-02
 -15   3   9       89.22      117.57       25.86 o   0.1095E-02
 -14   3   9       13.98       12.22       25.14 o   0.1513E-02
 -13   3   9      344.07      317.47       39.30 o   0.4303E-03
 -12   3   9      138.26      137.38       20.17 o   0.1385E-02
 -11   3   9     4083.11     4163.83      107.24 o   0.3257E-04
 -10   3   9      413.06      382.46       29.84 o   0.5422E-03
  -9   3   9        0.90        2.16        5.30 o   0.3165E-03
  -8   3   9     5420.26     5393.15      121.82 o   0.2275E-04
  -7   3   9       33.89       40.64        9.11 o   0.5955E-02
  -6   3   9      888.16      871.03       39.89 o   0.2516E-03
  -5   3   9     1469.65     1519.38       43.90 o   0.1522E-03
  -4   3   9     5691.82     6084.55      104.15 o   0.2227E-04
  -3   3   9     1067.85     1143.64       43.45 o   0.1966E-03
  -2   3   9      576.37      630.34       20.97 o   0.4964E-03
  -1   3   9      302.24      264.27       15.47 o   0.1119E-02
   0   3   9      288.22      237.99       13.63 o   0.1278E-02
   1   3   9     3112.22     3071.32       51.91 o   0.6621E-04
   2   3   9      776.70      870.59       31.47 o   0.3072E-03
   3   3   9      401.61      445.40       25.72 o   0.5810E-03
   4   3   9     2672.54     2639.87       73.03 o   0.6535E-04
   5   3   9      942.54      943.20       35.66 o   0.2585E-03
   6   3   9      520.65      526.31       38.21 o   0.3603E-03
   7   3   9     2777.51     2784.57       96.06 o   0.5027E-04
   8   3   9     1821.56     1887.30       78.29 o   0.8135E-04
   9   3   9      820.45      787.22       53.75 o   0.1993E-03
  10   3   9       -6.69        2.24       18.59 o   0.1490E-02
  11   3   9      545.62      513.24       48.15 o   0.2753E-03
  12   3   9       -0.31       13.97       29.49 o   0.3307E-06
  13   3   9       77.31       64.85       46.70 o   0.4283E-03
 -18   4   9      113.82       48.51       41.03 o   0.5433E-03
 -17   4   9       49.16       12.64       24.57 o   0.1519E-02
 -16   4   9      569.35      512.47       57.98 o   0.2129E-03
 -15   4   9       64.52       24.76       22.75 o   0.1662E-02
 -14   4   9      167.78      162.50       31.26 o   0.7379E-03
 -13   4   9       -1.84       24.22       15.01 o   0.2656E-03
 -12   4   9      327.81      321.27       28.69 o   0.6270E-03
 -11   4   9       15.17       39.28        9.94 o   0.5930E-02
 -10   4   9      741.87      765.70       40.81 o   0.2723E-03
  -9   4   9      675.74      695.99       37.84 o   0.3097E-03
  -8   4   9    10405.17    10010.47      196.84 o   0.8202E-05
  -7   4   9     7465.25     7633.22      152.60 o   0.1352E-04
  -6   4   9       27.06       38.86       10.08 o   0.5576E-02
  -5   4   9       40.41       40.38       10.81 o   0.4835E-02
  -4   4   9      102.84      137.97       12.00 o   0.2323E-02
  -3   4   9     2785.17     2805.54       74.90 o   0.6107E-04
  -2   4   9     9900.01     9438.69      128.23 o   0.1087E-04
  -1   4   9      465.28      521.73       21.27 o   0.5853E-03
   0   4   9     1666.77     1632.26       37.73 o   0.1506E-03
   1   4   9     2224.64     2164.81       46.02 o   0.1026E-03
   2   4   9     1976.94     1967.76       50.15 o   0.1092E-03
   3   4   9      444.58      499.34       28.14 o   0.5039E-03
   4   4   9     2428.94     2487.84       69.90 o   0.7190E-04
   5   4   9       51.76       64.44       11.50 o   0.3735E-02
   6   4   9       54.39       50.30       17.41 o   0.2393E-02
   7   4   9      578.93      569.54       42.76 o   0.3048E-03
   8   4   9      104.79       91.16       22.18 o   0.1411E-02
   9   4   9        5.89        0.20       18.75 o   0.1124E-02
  10   4   9     1251.05     1194.46       69.86 o   0.1188E-03
  11   4   9      946.71     1024.35       78.38 o   0.1120E-03
  12   4   9       89.86       96.03       38.09 o   0.6013E-03
  13   4   9       46.06       43.02       36.32 o   0.7059E-03
 -17   5   9      -19.42       20.54       33.58 o   0.8528E-03
 -16   5   9      443.28      441.70       50.20 o   0.2773E-03
 -15   5   9      840.63      784.62       67.43 o   0.1494E-03
 -14   5   9     4306.90     4015.76      157.52 o   0.2280E-04
 -13   5   9      880.98      913.24       49.96 o   0.2017E-03
 -12   5   9       72.22       91.73       14.54 o   0.2478E-02
 -11   5   9     1230.09     1192.82       56.07 o   0.1502E-03
 -10   5   9       84.62       66.35       15.53 o   0.2481E-02
  -9   5   9     2499.76     2414.17       79.05 o   0.6605E-04
  -8   5   9      359.43      357.96       27.23 o   0.6221E-03
  -7   5   9       37.11       23.36       11.05 o   0.5422E-02
  -6   5   9     2209.51     2391.22       69.38 o   0.7610E-04
  -5   5   9       94.33      107.16       11.38 o   0.2761E-02
  -4   5   9     7737.36     8063.52      135.84 o   0.1363E-04
  -3   5   9       60.32       53.35        9.36 o   0.4736E-02
  -2   5   9     3400.19     3391.08       61.36 o   0.5546E-04
  -1   5   9    17332.62    17410.87      224.08 o   0.3742E-05
   0   5   9     5146.93     5238.31       80.34 o   0.2947E-04
   1   5   9     1771.16     1843.76       41.89 o   0.1296E-03
   2   5   9     1840.08     1896.65       49.43 o   0.1154E-03
   3   5   9     4422.83     4446.48       86.32 o   0.3468E-04
   4   5   9     1852.64     1821.45       69.77 o   0.9189E-04
   5   5   9      238.98      303.41       26.21 o   0.7373E-03
   6   5   9     2640.38     2784.70       91.39 o   0.5327E-04
   7   5   9     1015.93      893.01       55.95 o   0.1755E-03
   8   5   9      639.44      613.09       46.46 o   0.2665E-03
   9   5   9     1791.43     1896.90       81.36 o   0.7842E-04
  10   5   9      182.10      241.89       26.63 o   0.8163E-03
  11   5   9      349.68      366.76       48.38 o   0.3112E-03
  12   5   9     1307.87     1254.86      132.66 o   0.4684E-04
  13   5   9      -48.98        6.16       39.75 o   0.6154E-03
 -17   6   9      527.00      478.01       90.16 o   0.1068E-03
 -16   6   9      158.60      105.27       54.87 o   0.3039E-03
 -15   6   9     2832.96     2906.16      194.47 o   0.2038E-04
 -14   6   9      269.03      238.07       54.30 o   0.2832E-03
 -13   6   9      320.38      286.30       31.09 o   0.5972E-03
 -12   6   9      692.24      737.13       43.68 o   0.2629E-03
 -11   6   9        6.06        9.24       12.02 o   0.6153E-02
 -10   6   9      878.71      925.10       46.87 o   0.2133E-03
  -9   6   9     1752.57     1772.00       65.40 o   0.9999E-04
  -8   6   9     4722.08     4789.77      100.36 o   0.2942E-04
  -7   6   9     3476.69     3571.24       73.46 o   0.4862E-04
  -6   6   9     2699.19     2634.77       61.81 o   0.7232E-04
  -5   6   9     7046.30     7206.07      131.01 o   0.1583E-04
  -4   6   9      644.35      646.04       31.62 o   0.3757E-03
  -3   6   9     6235.95     6115.86      102.33 o   0.2153E-04
  -2   6   9      115.27      116.11       10.55 o   0.2677E-02
  -1   6   9       41.66       25.50        8.61 o   0.7023E-02
   0   6   9      502.90      465.28       21.79 o   0.6025E-03
   1   6   9      168.21      143.75       13.16 o   0.1909E-02
   2   6   9     6520.78     6437.48      111.65 o   0.1946E-04
   3   6   9     1517.62     1530.59       46.48 o   0.1452E-03
   4   6   9      514.52      510.34       30.41 o   0.4535E-03
   5   6   9     2519.46     2427.03       87.30 o   0.6026E-04
   6   6   9     4813.14     4776.72      132.17 o   0.2406E-04
   7   6   9       43.46       54.88       16.37 o   0.2617E-02
   8   6   9        2.84        3.73       17.87 o   0.3168E-03
   9   6   9      889.72      927.68       55.70 o   0.1784E-03
  10   6   9      371.20      352.17       38.36 o   0.4281E-03
  11   6   9        3.66       10.46       19.54 o   0.3658E-03
 -16   7   9       50.61        0.25       36.46 o   0.7315E-03
 -15   7   9       53.75       43.67       29.19 o   0.1046E-02
 -14   7   9       43.07        6.34       26.90 o   0.1308E-02
 -13   7   9      151.22      156.65       31.19 o   0.7533E-03
 -12   7   9      177.21      168.58       23.97 o   0.1032E-02
 -11   7   9       58.92       80.97       15.49 o   0.2478E-02
 -10   7   9      740.51      774.13       36.52 o   0.2978E-03
  -9   7   9      411.42      417.03       26.52 o   0.5820E-03
  -8   7   9       12.30       11.21       10.92 o   0.6915E-02
  -7   7   9     5489.25     5545.74      100.40 o   0.2486E-04
  -6   7   9       60.61      107.16       14.07 o   0.2467E-02
  -5   7   9      558.24      602.56       30.47 o   0.4124E-03
  -4   7   9      327.39      336.91       19.75 o   0.8412E-03
  -3   7   9       70.22       46.86       10.84 o   0.4168E-02
  -2   7   9       71.06       79.22        8.75 o   0.4020E-02
  -1   7   9        0.47        1.28        6.09 o   0.1816E-03
   0   7   9      173.06      153.24       13.61 o   0.1811E-02
   1   7   9     1050.06     1034.85       33.52 o   0.2471E-03
   2   7   9      840.84      827.97       34.30 o   0.2932E-03
   3   7   9      245.25      244.75       21.26 o   0.9732E-03
   4   7   9       21.82       21.63       10.44 o   0.6353E-02
   5   7   9       19.03       14.14       13.40 o   0.4675E-02
   6   7   9       14.47        0.53       19.06 o   0.2668E-02
   7   7   9      103.94      130.19       27.41 o   0.9734E-03
   8   7   9        9.85       17.05       17.17 o   0.3057E-02
   9   7   9       19.74        1.34       21.95 o   0.2007E-02
  10   7   9      -15.12       44.55       41.95 o   0.1902E-03
 -16   8   9       42.89      112.95       37.93 o   0.6096E-03
 -15   8   9      206.65      258.51       52.65 o   0.2998E-03
 -14   8   9      -27.38        3.97       28.59 o   0.1186E-02
 -13   8   9      106.87       77.11       27.90 o   0.1026E-02
 -12   8   9      623.93      593.64       57.35 o   0.2070E-03
 -11   8   9       37.99       47.14       15.20 o   0.3035E-02
 -10   8   9      767.54      745.85       47.05 o   0.2377E-03
  -9   8   9       29.01        3.16       14.78 o   0.4091E-02
  -8   8   9     3000.62     3033.46       83.10 o   0.5280E-04
  -7   8   9     1738.22     1742.40       60.10 o   0.1083E-03
  -6   8   9      778.35      890.20       38.81 o   0.2622E-03
  -5   8   9     3450.43     3482.27       87.34 o   0.4470E-04
  -4   8   9     1008.34     1023.22       43.56 o   0.2105E-03
  -3   8   9      794.45      795.66       34.16 o   0.3038E-03
  -2   8   9     1700.82     1722.72       51.27 o   0.1228E-03
  -1   8   9       47.54       63.91       10.86 o   0.4023E-02
   0   8   9     1375.67     1268.42       46.12 o   0.1665E-03
   1   8   9      718.18      686.16       32.78 o   0.3456E-03
   2   8   9      841.63      889.40       47.54 o   0.2159E-03
   3   8   9     3566.76     3526.87      106.76 o   0.3763E-04
   4   8   9       30.22       35.94       14.31 o   0.3572E-02
   5   8   9     2083.67     2143.55       81.86 o   0.7134E-04
   6   8   9        9.52        4.16       20.76 o   0.1927E-02
   7   8   9       24.80       20.68       23.09 o   0.1719E-02
   8   8   9      718.01      705.03       66.09 o   0.1607E-03
   9   8   9      260.41      239.38       39.79 o   0.4625E-03
  10   8   9      416.53      419.60       77.59 o   0.1419E-03
 -15   9   9      418.02      417.70       83.43 o   0.1253E-03
 -14   9   9      387.01      424.00       74.49 o   0.1526E-03
 -13   9   9       88.78      101.48       26.09 o   0.1110E-02
 -12   9   9       -9.10        2.07       17.95 o   0.3012E-02
 -11   9   9      407.98      335.56       47.64 o   0.3189E-03
 -10   9   9       72.40       70.01       16.95 o   0.2243E-02
  -9   9   9     1660.20     1636.47       62.59 o   0.1097E-03
  -8   9   9      539.92      557.65       34.62 o   0.3860E-03
  -7   9   9     1556.56     1535.25       58.65 o   0.1214E-03
  -6   9   9       22.48       13.49       11.01 o   0.6347E-02
  -5   9   9     1013.17     1102.10       45.50 o   0.1960E-03
  -4   9   9     1058.62     1028.67       46.72 o   0.1959E-03
  -3   9   9      443.91      400.82       27.09 o   0.5720E-03
  -2   9   9       40.48       27.44       10.67 o   0.5417E-02
  -1   9   9     7608.42     7567.35      133.28 o   0.1464E-04
   0   9   9     1060.86     1117.19       45.89 o   0.1911E-03
   1   9   9     1343.17     1446.68       52.40 o   0.1421E-03
   2   9   9       61.40       59.91       16.72 o   0.2420E-02
   3   9   9     2192.83     2235.83       83.71 o   0.6756E-04
   4   9   9     1274.54     1338.19       63.05 o   0.1267E-03
   5   9   9       68.61       39.08       19.79 o   0.1993E-02
   6   9   9      427.79      398.54       48.58 o   0.2980E-03
   7   9   9      607.30      584.01       59.06 o   0.2003E-03
   8   9   9        6.66        7.21       23.13 o   0.6157E-03
   9   9   9      807.74      758.80      104.62 o   0.7693E-04
  10   9   9      349.08      344.54       75.48 o   0.1532E-03
 -15  10   9      253.26      171.64       61.21 o   0.2376E-03
 -14  10   9       13.87        2.92       22.42 o   0.1935E-02
 -13  10   9      931.77      919.11       76.11 o   0.1200E-03
 -12  10   9       -2.98       14.84       19.08 o   0.2666E-03
 -11  10   9      391.80      379.93       48.23 o   0.3066E-03
 -10  10   9      196.62      229.23       27.71 o   0.7854E-03
  -9  10   9      491.49      446.64       35.44 o   0.4172E-03
  -8  10   9     1763.40     1781.88       66.81 o   0.9776E-04
  -7  10   9       76.55       70.62       15.10 o   0.2567E-02
  -6  10   9      289.18      317.70       26.13 o   0.7073E-03
  -5  10   9      177.03      160.41       21.21 o   0.1202E-02
  -4  10   9       50.79       69.59       12.78 o   0.3289E-02
  -3  10   9      242.15      241.43       21.47 o   0.9746E-03
  -2  10   9      300.00      289.31       25.86 o   0.7342E-03
  -1  10   9      -11.64        2.71       12.15 o   0.6250E-02
   0  10   9      -12.90        1.62       12.23 o   0.6193E-02
   1  10   9      347.25      402.02       28.28 o   0.5777E-03
   2  10   9     1646.04     1705.33       61.67 o   0.1088E-03
   3  10   9        6.29       12.32       17.16 o   0.1622E-02
   4  10   9       -0.74        6.81        8.27 o   0.5344E-04
   5  10   9       43.18       25.65       18.88 o   0.2343E-02
   6  10   9      746.94     1041.76       66.35 o   0.1428E-03
   7  10   9      817.27      784.30       70.41 o   0.1413E-03
   8  10   9      397.49      331.01       51.97 o   0.2817E-03
   9  10   9      226.87      150.65       57.70 o   0.2677E-03
 -14  11   9      279.60      241.95       42.78 o   0.4118E-03
 -13  11   9       82.17       72.05       28.84 o   0.9984E-03
 -12  11   9      252.86      210.15       40.32 o   0.4652E-03
 -11  11   9       39.86       13.54       24.07 o   0.1590E-02
 -10  11   9      400.74      339.08       39.44 o   0.4127E-03
  -9  11   9       -5.68        7.43       13.81 o   0.3419E-02
  -8  11   9      745.82      766.37       43.99 o   0.2534E-03
  -7  11   9     1693.00     1822.78       66.55 o   0.9784E-04
  -6  11   9     1219.81     1208.75       55.25 o   0.1520E-03
  -5  11   9      125.04      173.74       21.48 o   0.1216E-02
  -4  11   9      162.15      234.12       25.05 o   0.8959E-03
  -3  11   9     2362.95     2474.03       91.48 o   0.5797E-04
  -2  11   9       22.72       22.53       14.06 o   0.4034E-02
  -1  11   9      230.13      264.09       28.25 o   0.7186E-03
   0  11   9     1480.67     1379.32       59.92 o   0.1270E-03
   1  11   9     2032.19     2070.90       71.49 o   0.8248E-04
   2  11   9      528.68      537.93       35.88 o   0.3799E-03
   3  11   9      117.33      126.17       21.98 o   0.1311E-02
   4  11   9     1799.54     1850.08       81.84 o   0.7870E-04
   5  11   9       52.81       31.57       24.97 o   0.1410E-02
   6  11   9      314.07      290.57       44.17 o   0.3758E-03
   7  11   9       85.41       44.93       28.80 o   0.1042E-02
   8  11   9      -15.39        3.74       39.05 o   0.4066E-03
 -14  12   9      123.19       33.49       37.67 o   0.6407E-03
 -13  12   9      726.85      650.69       70.56 o   0.1485E-03
 -12  12   9      309.23      271.84       48.88 o   0.3266E-03
 -11  12   9       61.31       10.60       28.11 o   0.1176E-02
 -10  12   9      953.05      883.73       63.39 o   0.1538E-03
  -9  12   9     2109.11     2116.93       93.09 o   0.6275E-04
  -8  12   9      644.47      679.61       49.73 o   0.2378E-03
  -7  12   9     1145.24     1041.51       84.22 o   0.9860E-04
  -6  12   9     1096.00     1069.92       80.80 o   0.1042E-03
  -5  12   9     2406.71     2450.16       95.24 o   0.5575E-04
  -4  12   9      165.00      133.53       26.43 o   0.9724E-03
  -3  12   9      270.06      280.85       31.03 o   0.6180E-03
  -2  12   9      407.55      381.59       32.63 o   0.4964E-03
  -1  12   9      293.45      305.20       28.31 o   0.6593E-03
   0  12   9     1778.18     1655.51       68.76 o   0.9837E-04
   1  12   9      198.95      219.05       23.00 o   0.9781E-03
   2  12   9      940.49      971.76       50.09 o   0.1935E-03
   3  12   9     2053.21     2066.49       76.13 o   0.7789E-04
   4  12   9      -27.32        4.27       16.53 o   0.3336E-02
   5  12   9      866.56      914.49       73.62 o   0.1271E-03
   6  12   9      505.78      523.68       58.05 o   0.2145E-03
   7  12   9      741.68      779.30       71.77 o   0.1393E-03
   8  12   9     1105.18      918.66      129.51 o   0.5128E-04
 -12  13   9       60.48       61.59       49.43 o   0.3874E-03
 -11  13   9     1284.93     1183.46       98.29 o   0.7566E-04
 -10  13   9      684.23      598.18       72.31 o   0.1463E-03
  -9  13   9       21.44       61.08       27.54 o   0.1156E-02
  -8  13   9       14.31        1.28       26.69 o   0.1380E-02
  -7  13   9      311.62      279.87       46.65 o   0.3491E-03
  -6  13   9      350.96      303.32       38.87 o   0.4405E-03
  -5  13   9      390.94      415.56       39.31 o   0.3943E-03
  -4  13   9      167.49      223.88       37.53 o   0.5311E-03
  -3  13   9       18.94       18.66       19.04 o   0.2475E-02
  -2  13   9      330.90      334.42       31.54 o   0.5579E-03
  -1  13   9      173.05      178.22       25.01 o   0.9698E-03
   0  13   9      178.49      181.13       23.64 o   0.1028E-02
   1  13   9     1028.17     1018.49       54.34 o   0.1718E-03
   2  13   9      873.76      875.94       49.96 o   0.2053E-03
   3  13   9       49.01       62.19       14.87 o   0.2856E-02
   4  13   9        9.50        6.52       15.96 o   0.3690E-02
   5  13   9     1430.87     1520.60       96.69 o   0.7179E-04
   6  13   9     1237.74     1252.66      131.14 o   0.4794E-04
  -9  14   9      -20.79        5.01       23.50 o   0.1741E-02
  -8  14   9       15.05       42.39       26.15 o   0.1319E-02
  -7  14   9       72.36       40.83       29.53 o   0.1013E-02
  -6  14   9       -0.18       66.61       27.21 o   0.4559E-06
  -5  14   9      222.93      255.05       42.73 o   0.4169E-03
  -4  14   9      161.09       62.75       39.84 o   0.5546E-03
  -3  14   9      910.05      912.58       62.95 o   0.1549E-03
  -2  14   9     2686.03     2350.76      110.40 o   0.4721E-04
  -1  14   9      -11.98        4.51       21.74 o   0.2049E-02
   0  14   9      160.47      187.04       28.18 o   0.8298E-03
   1  14   9      131.23      136.09       27.32 o   0.9510E-03
   2  14   9      615.46      550.97       52.68 o   0.2367E-03
   3  14   9       17.95       25.29       21.19 o   0.2002E-02
   4  14   9       52.91      101.79       25.30 o   0.1201E-02
  -6  15   9     1123.06     1006.26      126.41 o   0.5285E-04
  -5  15   9        2.84        0.27       37.86 o   0.1565E-04
  -4  15   9      277.17      261.37       65.57 o   0.2030E-03
  -3  15   9      854.01      770.56       75.68 o   0.1273E-03
  -2  15   9      402.77      350.01       53.29 o   0.2683E-03
  -1  15   9     1068.91      994.92       82.91 o   0.1028E-03
   0  15   9      292.99      313.75       46.88 o   0.3415E-03
   1  15   9       41.74       37.26       24.63 o   0.1445E-02
   2  15   9       63.69       68.37       24.94 o   0.1297E-02
   3  15   9      -15.37        6.81       23.73 o   0.1710E-02
 -19   0  10      590.17      450.07       90.79 o   0.1055E-03
 -18   0  10     2784.96     2779.02      197.64 o   0.2011E-04
 -17   0  10      753.44      744.70       96.66 o   0.8839E-04
 -16   0  10      265.02      275.61       55.29 o   0.2700E-03
 -15   0  10     3100.33     3036.04      190.80 o   0.2056E-04
 -14   0  10      837.90      888.71       91.72 o   0.9278E-04
 -13   0  10     6862.54     6834.76      291.12 o   0.7843E-05
 -12   0  10     1071.23     1107.82       96.69 o   0.8023E-04
 -11   0  10     6294.68     6176.02      160.83 o   0.1604E-04
 -10   0  10      258.02      283.63       25.89 o   0.7572E-03
  -9   0  10     1550.68     1449.67       64.75 o   0.1141E-03
  -8   0  10      204.73      217.95       23.61 o   0.9516E-03
  -7   0  10      220.50      188.67       23.00 o   0.1009E-02
  -6   0  10     4491.38     4661.43      126.16 o   0.2593E-04
  -5   0  10     3859.67     3806.72      113.93 o   0.3329E-04
  -4   0  10      160.70      117.50       20.45 o   0.1393E-02
  -3   0  10      611.88      599.77       29.09 o   0.4180E-03
  -2   0  10     1393.56     1306.69       62.73 o   0.1262E-03
  -1   0  10    15899.45    15886.30      330.54 o   0.3407E-05
   0   0  10     9592.83     8985.50      225.91 o   0.8263E-05
   1   0  10    23786.49    24320.46      473.19 o   0.1609E-05
   2   0  10     5657.38     5946.21      162.01 o   0.1686E-04
   3   0  10     4055.50     4143.14      104.99 o   0.3324E-04
   4   0  10       75.36       53.35       15.70 o   0.2615E-02
   5   0  10     5654.56     5503.72      136.53 o   0.2041E-04
   6   0  10      509.79      576.34       35.74 o   0.3730E-03
   7   0  10     2060.23     2022.82      102.51 o   0.5743E-04
   8   0  10      111.76       80.53       28.19 o   0.1004E-02
   9   0  10      842.98      819.45       68.69 o   0.1441E-03
  10   0  10      230.51      129.38       63.04 o   0.2299E-03
  11   0  10     2956.04     2540.54      209.38 o   0.1852E-04
  12   0  10      903.60      859.32      118.08 o   0.6128E-04
 -19   1  10       44.91       11.10       38.20 o   0.6628E-03
 -18   1  10        9.01       18.28       27.60 o   0.5515E-03
 -17   1  10       31.10       26.60       22.95 o   0.1697E-02
 -16   1  10      748.04      831.37       65.83 o   0.1543E-03
 -15   1  10      240.02      240.61       36.69 o   0.5247E-03
 -14   1  10     2686.60     2522.71      121.27 o   0.4118E-04
 -13   1  10     1526.16     1349.90       85.80 o   0.8591E-04
 -12   1  10     8568.66     8495.05      232.91 o   0.8632E-05
 -11   1  10      132.34      139.48       18.08 o   0.1568E-02
 -10   1  10      112.96      106.78       12.64 o   0.2468E-02
  -9   1  10       38.89       38.57        8.45 o   0.6366E-02
  -8   1  10     1035.46     1019.38       36.94 o   0.2357E-03
  -7   1  10     1734.07     1806.74       49.09 o   0.1217E-03
  -6   1  10      504.55      530.66       25.28 o   0.5132E-03
  -5   1  10     2699.76     2806.34       64.31 o   0.6770E-04
  -4   1  10     4785.26     4916.83       94.10 o   0.2977E-04
  -3   1  10       21.13       49.71        6.37 o   0.7651E-02
  -2   1  10     3172.80     3390.19       73.00 o   0.5227E-04
  -1   1  10      509.67      489.04       26.39 o   0.5166E-03
   0   1  10     1633.74     1889.25       51.02 o   0.1177E-03
   1   1  10        3.53       24.27        8.79 o   0.1768E-02
   2   1  10       91.84       89.66       11.39 o   0.3008E-02
   3   1  10      455.39      455.16       22.18 o   0.6203E-03
   4   1  10        5.67       21.50        8.34 o   0.9513E-02
   5   1  10     3097.18     3183.58       66.11 o   0.5817E-04
   6   1  10     1131.34     1188.23       38.55 o   0.2052E-03
   7   1  10      459.59      471.66       34.13 o   0.4310E-03
   8   1  10     3530.47     3547.03      101.08 o   0.3933E-04
   9   1  10     1558.10     1566.39       77.28 o   0.9214E-04
  10   1  10       22.67       23.82       17.03 o   0.2922E-02
  11   1  10      245.09      180.31       43.47 o   0.4241E-03
  12   1  10      309.10      459.99       70.53 o   0.1674E-03
 -19   2  10      233.46      174.27       59.53 o   0.2504E-03
 -18   2  10       17.23        2.91       20.79 o   0.2227E-02
 -17   2  10       28.90        7.75       20.62 o   0.2185E-02
 -16   2  10       84.04       96.26       25.35 o   0.1176E-02
 -15   2  10      449.84      496.13       48.72 o   0.2805E-03
 -14   2  10       69.64       68.58       20.79 o   0.1708E-02
 -13   2  10     1161.18     1346.89       74.82 o   0.1064E-03
 -12   2  10        2.93       12.96       14.80 o   0.7067E-03
 -11   2  10      218.30      165.82       22.35 o   0.1083E-02
 -10   2  10       72.19       73.76       14.69 o   0.2626E-02
  -9   2  10      338.81      377.24       21.13 o   0.7542E-03
  -8   2  10     2752.70     2686.70       65.62 o   0.6850E-04
  -7   2  10     2328.09     2250.98       58.71 o   0.8682E-04
  -6   2  10       -4.61        1.67        7.65 o   0.1551E-01
  -5   2  10      130.02      125.44       13.50 o   0.2119E-02
  -4   2  10     1934.94     1962.91       53.55 o   0.1061E-03
  -3   2  10     1531.88     1476.40       44.16 o   0.1524E-03
  -2   2  10       22.01       25.77        7.22 o   0.9421E-02
  -1   2  10      269.93      220.27       16.33 o   0.1220E-02
   0   2  10       16.45       16.11        8.99 o   0.8569E-02
   1   2  10      134.67      141.58       13.89 o   0.1965E-02
   2   2  10     1141.15     1141.24       33.59 o   0.2268E-03
   3   2  10      154.03      156.43       15.49 o   0.1681E-02
   4   2  10     1472.66     1538.66       42.45 o   0.1540E-03
   5   2  10      454.28      474.56       23.69 o   0.5833E-03
   6   2  10      233.40      167.14       24.13 o   0.9840E-03
   7   2  10      578.80      641.22       43.68 o   0.2852E-03
   8   2  10       48.24       64.23       18.50 o   0.2114E-02
   9   2  10      169.46      182.96       28.40 o   0.8217E-03
  10   2  10      246.01      251.33       32.98 o   0.5976E-03
  11   2  10       23.86        3.20       18.38 o   0.2776E-02
  12   2  10      129.01       97.36       44.84 o   0.4434E-03
 -19   3  10      742.94      740.78      100.22 o   0.8333E-04
 -18   3  10      303.29      295.14       45.29 o   0.3627E-03
 -17   3  10       91.11       82.56       29.55 o   0.9398E-03
 -16   3  10      678.48      683.41       63.21 o   0.1734E-03
 -15   3  10      101.13      100.18       25.79 o   0.1123E-02
 -14   3  10      768.85      775.40       62.49 o   0.1678E-03
 -13   3  10      160.96      166.27       29.08 o   0.8172E-03
 -12   3  10     1051.53     1056.33       51.43 o   0.1780E-03
 -11   3  10       47.69       43.92       12.63 o   0.3837E-02
 -10   3  10      352.16      360.63       28.03 o   0.6058E-03
  -9   3  10     3879.13     3708.74      101.49 o   0.3709E-04
  -8   3  10      175.42      187.29       19.05 o   0.1274E-02
  -7   3  10     5943.29     6026.69      131.13 o   0.1934E-04
  -6   3  10      624.97      691.76       28.95 o   0.3885E-03
  -5   3  10     1613.08     1820.80       48.56 o   0.1245E-03
  -4   3  10     6096.50     5820.08      112.39 o   0.2158E-04
  -3   3  10      384.73      416.80       22.54 o   0.6677E-03
  -2   3  10     8678.75     8965.21      117.05 o   0.1255E-04
  -1   3  10     8262.52     8186.51      102.61 o   0.1463E-04
   0   3  10      258.09      310.64       13.57 o   0.1136E-02
   1   3  10     1403.24     1361.85       44.91 o   0.1627E-03
   2   3  10     1426.12     1510.97       45.14 o   0.1516E-03
   3   3  10     1115.32     1132.92       40.65 o   0.2048E-03
   4   3  10      207.17      212.97       21.18 o   0.1065E-02
   5   3  10     2075.05     2109.27       57.39 o   0.9511E-04
   6   3  10     3089.36     3281.73      102.44 o   0.4216E-04
   7   3  10     1366.60     1301.11       67.49 o   0.1178E-03
   8   3  10     2316.83     2209.09       92.81 o   0.6048E-04
   9   3  10      862.82      875.01       56.52 o   0.1799E-03
  10   3  10      268.01      243.21       35.07 o   0.5502E-03
  11   3  10      506.34      496.00       47.50 o   0.2856E-03
  12   3  10      -33.52       31.50       43.91 o   0.4999E-03
 -18   4  10     1018.70     1073.46      110.44 o   0.6592E-04
 -17   4  10      262.17      222.14       42.50 o   0.4246E-03
 -16   4  10      263.83      206.38       40.14 o   0.4681E-03
 -15   4  10     2174.34     1941.23      110.47 o   0.5248E-04
 -14   4  10      224.82      166.12       34.11 o   0.6277E-03
 -13   4  10     2596.85     2663.35      114.28 o   0.4351E-04
 -12   4  10       11.13        8.34       19.43 o   0.2513E-02
 -11   4  10      122.56      119.84       17.99 o   0.1675E-02
 -10   4  10     3247.55     3297.13       94.20 o   0.4456E-04
  -9   4  10     3029.21     2945.90       88.17 o   0.5118E-04
  -8   4  10      646.39      676.52       36.97 o   0.3232E-03
  -7   4  10       -0.07       11.95       32.39 o   0.2270E-06
  -6   4  10     2911.37     3165.71       83.25 o   0.5178E-04
  -5   4  10     1004.23      988.28       45.06 o   0.2084E-03
  -4   4  10     1599.72     1579.77       56.23 o   0.1229E-03
  -3   4  10     1388.45     1459.19       43.01 o   0.1607E-03
  -2   4  10     1133.77     1130.95       32.38 o   0.2332E-03
  -1   4  10    12554.18    12321.97      154.97 o   0.7033E-05
   0   4  10      307.55      379.15       16.17 o   0.8941E-03
   1   4  10     8301.18     8101.77      114.31 o   0.1419E-04
   2   4  10     1462.42     1508.93       43.50 o   0.1540E-03
   3   4  10      372.31      387.49       26.54 o   0.6130E-03
   4   4  10     2503.15     2358.88       73.98 o   0.7053E-04
   5   4  10     2752.67     2596.09       93.19 o   0.5361E-04
   6   4  10      303.46      304.44       31.84 o   0.5760E-03
   7   4  10      515.39      565.16       41.81 o   0.3197E-03
   8   4  10       12.77       27.85       15.21 o   0.3554E-02
   9   4  10      512.41      453.61       45.17 o   0.3111E-03
  10   4  10       55.55       62.49       24.29 o   0.1382E-02
  11   4  10      664.13      791.86       68.95 o   0.1485E-03
  12   4  10     1664.46     1646.92      152.43 o   0.3511E-04
 -17   5  10      462.60      541.14       79.21 o   0.1322E-03
 -16   5  10      160.17      163.85       33.16 o   0.6797E-03
 -15   5  10      724.21      658.03       62.62 o   0.1757E-03
 -14   5  10       67.89        8.43       25.57 o   0.1396E-02
 -13   5  10      337.63      351.23       39.00 o   0.4249E-03
 -12   5  10     2404.15     2312.28       84.07 o   0.6469E-04
 -11   5  10       92.96      105.97       15.93 o   0.2069E-02
 -10   5  10       59.48       56.99       14.05 o   0.3055E-02
  -9   5  10      649.31      667.42       39.05 o   0.3090E-03
  -8   5  10     2009.96     2021.02       69.83 o   0.8534E-04
  -7   5  10      119.80      159.51       21.08 o   0.1284E-02
  -6   5  10       26.64       18.91       10.33 o   0.6501E-02
  -5   5  10      375.43      359.76       23.39 o   0.6997E-03
  -4   5  10      783.91      812.61       34.70 o   0.2985E-03
  -3   5  10      755.12      785.94       29.08 o   0.3444E-03
  -2   5  10     6259.31     6583.27       95.08 o   0.2083E-04
  -1   5  10      105.81      115.54       10.77 o   0.2698E-02
   0   5  10     2903.84     2957.38       56.51 o   0.6763E-04
   1   5  10     2180.61     2140.17       48.46 o   0.1017E-03
   2   5  10      544.90      549.33       26.96 o   0.4748E-03
   3   5  10     4121.87     4148.87       84.64 o   0.3790E-04
   4   5  10       70.48      115.56       15.90 o   0.2084E-02
   5   5  10       99.17      104.49       18.95 o   0.1689E-02
   6   5  10      120.34      138.39       20.18 o   0.1413E-02
   7   5  10        8.68        1.08       14.22 o   0.4764E-02
   8   5  10      308.13      344.95       34.13 o   0.5107E-03
   9   5  10      451.53      421.37       41.45 o   0.3603E-03
  10   5  10       59.41       17.33       20.03 o   0.2128E-02
  11   5  10      539.64      569.95       82.93 o   0.1206E-03
  12   5  10      198.25      120.99       55.30 o   0.2948E-03
 -17   6  10      122.89      151.60       49.78 o   0.3569E-03
 -16   6  10      716.74      795.28       97.87 o   0.8606E-04
 -15   6  10       90.22       71.02       42.51 o   0.5049E-03
 -14   6  10      592.67      524.03       85.09 o   0.1160E-03
 -13   6  10      132.03      109.56       21.67 o   0.1360E-02
 -12   6  10      517.66      530.90       37.42 o   0.3673E-03
 -11   6  10        7.53        8.82       11.44 o   0.6700E-02
 -10   6  10       71.24       63.43       15.75 o   0.2529E-02
  -9   6  10     2784.23     2862.83       87.05 o   0.5383E-04
  -8   6  10     6976.61     6918.68      133.33 o   0.1628E-04
  -7   6  10       62.57       59.38       11.75 o   0.3666E-02
  -6   6  10      926.11      897.24       34.91 o   0.2705E-03
  -5   6  10      642.36      642.53       32.70 o   0.3664E-03
  -4   6  10     2324.94     2319.20       55.86 o   0.8774E-04
  -3   6  10       38.17       47.61        8.30 o   0.6002E-02
  -2   6  10      145.20      132.92       12.27 o   0.2165E-02
  -1   6  10      513.98      579.80       22.44 o   0.5218E-03
   0   6  10      950.56      956.17       30.90 o   0.2783E-03
   1   6  10      146.91      170.39       12.79 o   0.1860E-02
   2   6  10     5036.68     4866.16       96.17 o   0.2906E-04
   3   6  10      156.07      142.41       15.63 o   0.1726E-02
   4   6  10     6091.98     6181.41      149.86 o   0.1715E-04
   5   6  10      563.21      562.34       41.20 o   0.3204E-03
   6   6  10      260.04      266.12       29.24 o   0.6775E-03
   7   6  10       72.34       46.84       19.21 o   0.2033E-02
   8   6  10       21.51       47.90       16.06 o   0.2905E-02
   9   6  10      109.71       88.13       24.28 o   0.1242E-02
  10   6  10      441.84      418.84       53.70 o   0.2547E-03
 -16   7  10      800.49      796.43      106.13 o   0.7468E-04
 -15   7  10     1998.33     1821.41      162.84 o   0.3055E-04
 -14   7  10      599.08      661.68       84.18 o   0.1145E-03
 -13   7  10        5.15        6.50       21.82 o   0.4661E-03
 -12   7  10     1203.40     1237.11       60.66 o   0.1378E-03
 -11   7  10      289.67      337.58       29.45 o   0.6115E-03
 -10   7  10      301.64      284.67       24.89 o   0.7638E-03
  -9   7  10     3825.26     3679.58       92.60 o   0.4001E-04
  -8   7  10      795.66      850.60       37.97 o   0.2717E-03
  -7   7  10     7512.75     7346.64      126.75 o   0.1545E-04
  -6   7  10      761.50      800.08       37.71 o   0.2841E-03
  -5   7  10     8903.97     9017.77      160.74 o   0.1073E-04
  -4   7  10      232.53      254.14       20.63 o   0.9964E-03
  -3   7  10     6278.54     6295.71      112.28 o   0.2009E-04
  -2   7  10     6258.16     6243.70      111.72 o   0.2030E-04
  -1   7  10     6503.17     6602.94      114.00 o   0.1889E-04
   0   7  10      650.34      579.14       30.21 o   0.4075E-03
   1   7  10      565.99      549.59       28.77 o   0.4479E-03
   2   7  10       -6.56        3.21       11.47 o   0.7079E-02
   3   7  10     2512.27     2511.61       85.93 o   0.6015E-04
   4   7  10      418.20      467.15       46.15 o   0.3083E-03
   5   7  10     2236.12     2351.04      110.01 o   0.4915E-04
   6   7  10      900.06     1044.61       70.86 o   0.1282E-03
   7   7  10      248.94      311.99       38.29 o   0.4638E-03
   8   7  10      329.91      354.13       45.30 o   0.3471E-03
   9   7  10      534.88      531.63       60.14 o   0.2019E-03
  10   7  10      265.00      263.97       66.42 o   0.1987E-03
 -16   8  10      550.22      544.00       91.65 o   0.1023E-03
 -15   8  10     1026.02     1191.43      116.85 o   0.5911E-04
 -14   8  10       -2.37        2.82       31.96 o   0.2156E-04
 -13   8  10      516.20      382.70       53.33 o   0.2569E-03
 -12   8  10        5.24        3.38       18.40 o   0.9532E-03
 -11   8  10       34.41       22.71       15.98 o   0.3180E-02
 -10   8  10       91.08      115.41       18.20 o   0.1744E-02
  -9   8  10      804.87      831.74       48.26 o   0.2206E-03
  -8   8  10     2897.28     3014.96       82.74 o   0.5376E-04
  -7   8  10        8.59       30.51       12.07 o   0.5089E-02
  -6   8  10      185.95      173.95       19.94 o   0.1241E-02
  -5   8  10     1277.59     1300.67       50.88 o   0.1556E-03
  -4   8  10      446.80      440.14       29.73 o   0.5066E-03
  -3   8  10       64.05       75.82       11.18 o   0.3493E-02
  -2   8  10       -3.35        7.52        9.38 o   0.4775E-02
  -1   8  10      294.10      261.86       22.17 o   0.8789E-03
   0   8  10      113.16      151.45       14.53 o   0.1897E-02
   1   8  10      213.35      247.77       18.80 o   0.1106E-02
   2   8  10     1989.92     1938.80       64.24 o   0.9360E-04
   3   8  10      156.76      118.12       22.86 o   0.1218E-02
   4   8  10     4575.32     4834.70      166.48 o   0.1943E-04
   5   8  10     1412.80     1386.65       88.18 o   0.8337E-04
   6   8  10      145.92      115.65       31.59 o   0.7786E-03
   7   8  10      418.21      411.01       50.18 o   0.2833E-03
   8   8  10      425.44      406.25       51.70 o   0.2719E-03
   9   8  10      336.02      282.99       47.95 o   0.3317E-03
 -15   9  10      395.39      399.60       74.22 o   0.1543E-03
 -14   9  10       74.10        4.41       44.46 o   0.4908E-03
 -13   9  10      449.74      405.61       51.92 o   0.2683E-03
 -12   9  10       15.31       16.80       19.03 o   0.2515E-02
 -11   9  10     1111.05     1149.41       60.54 o   0.1445E-03
 -10   9  10       11.17       48.25       14.96 o   0.3301E-02
  -9   9  10       57.33       36.92       14.78 o   0.3158E-02
  -8   9  10       16.45       31.99       11.31 o   0.5343E-02
  -7   9  10       90.14       80.11       15.65 o   0.2303E-02
  -6   9  10      836.88      894.43       43.17 o   0.2356E-03
  -5   9  10      918.67      898.60       44.63 o   0.2234E-03
  -4   9  10     1309.19     1259.67       53.50 o   0.1508E-03
  -3   9  10      442.16      454.07       27.58 o   0.5352E-03
  -2   9  10       97.45       93.48       14.94 o   0.2288E-02
  -1   9  10     1613.59     1544.63       53.10 o   0.1295E-03
   0   9  10      827.69      890.59       37.92 o   0.2635E-03
   1   9  10     2995.76     2858.30       83.87 o   0.5430E-04
   2   9  10      174.07      160.37       20.04 o   0.1281E-02
   3   9  10      768.20      744.57       63.51 o   0.1659E-03
   4   9  10        0.71       19.63       10.14 o   0.2365E-04
   5   9  10       17.23       28.34       22.36 o   0.1805E-02
   6   9  10       85.51       76.00       24.24 o   0.1305E-02
   7   9  10       17.70       32.68       23.74 o   0.1600E-02
   8   9  10      204.82      145.36       39.53 o   0.5153E-03
   9   9  10      116.28       76.82       41.58 o   0.5178E-03
 -15  10  10        0.08        1.83       48.63 o   0.4469E-07
 -14  10  10      680.19      854.63       92.80 o   0.9315E-04
 -13  10  10       93.65       89.53       25.66 o   0.1157E-02
 -12  10  10       11.86       17.28       22.62 o   0.1833E-02
 -11  10  10      506.32      439.35       52.98 o   0.2533E-03
 -10  10  10     3548.88     3537.79      116.33 o   0.3479E-04
  -9  10  10       96.96       61.34       17.66 o   0.2101E-02
  -8  10  10      498.88      513.48       36.23 o   0.3872E-03
  -7  10  10       94.05       99.60       16.63 o   0.2012E-02
  -6  10  10       81.44       55.10       15.42 o   0.2630E-02
  -5  10  10      501.88      434.53       33.95 o   0.4389E-03
  -4  10  10      549.42      532.20       31.44 o   0.4267E-03
  -3  10  10      303.75      252.59       23.41 o   0.8455E-03
  -2  10  10      371.51      328.42       30.22 o   0.5745E-03
  -1  10  10      401.75      352.42       30.39 o   0.5507E-03
   0  10  10      239.23      223.12       24.10 o   0.8971E-03
   1  10  10     1418.07     1435.41       57.04 o   0.1314E-03
   2  10  10     8014.61     7443.82      161.71 o   0.1292E-04
   3  10  10       43.52       52.58       29.62 o   0.1013E-02
   4  10  10     1271.88     1360.05       85.09 o   0.8920E-04
   5  10  10       82.24       42.24       24.74 o   0.1357E-02
   6  10  10     1035.76     1024.65       80.33 o   0.1071E-03
   7  10  10      947.48      842.46       78.20 o   0.1177E-03
   8  10  10       38.13       41.54       23.80 o   0.1525E-02
 -14  11  10       44.60       53.89       22.67 o   0.1594E-02
 -13  11  10      193.01      208.14       40.49 o   0.4740E-03
 -12  11  10      162.31      192.60       31.59 o   0.7037E-03
 -11  11  10      702.44      699.34       64.98 o   0.1651E-03
 -10  11  10        2.68        7.38       16.93 o   0.3477E-03
  -9  11  10      369.36      298.77       32.57 o   0.5461E-03
  -8  11  10      168.60      189.75       23.01 o   0.1051E-02
  -7  11  10     2282.08     2352.02       79.23 o   0.6848E-04
  -6  11  10       35.94       28.01       16.63 o   0.2899E-02
  -5  11  10     2923.53     2790.54       79.10 o   0.5800E-04
  -4  11  10      378.50      400.71       27.14 o   0.5915E-03
  -3  11  10       25.10       27.72       13.45 o   0.4163E-02
  -2  11  10      166.90      188.54       21.37 o   0.1143E-02
  -1  11  10     1035.72     1177.95       50.20 o   0.1736E-03
   0  11  10      106.67      127.51       22.07 o   0.1316E-02
   1  11  10      843.89      884.23       45.74 o   0.2244E-03
   2  11  10      -13.54        6.47       13.72 o   0.4818E-02
   3  11  10      685.21      776.78       50.69 o   0.2205E-03
   4  11  10      433.06      401.96       51.81 o   0.2708E-03
   5  11  10     1946.85     1943.82      111.75 o   0.5260E-04
   6  11  10       10.97       14.65       22.61 o   0.1421E-02
   7  11  10       80.12       80.01       30.62 o   0.8941E-03
   8  11  10      182.76      337.34       52.13 o   0.2946E-03
 -14  12  10      233.10      196.36       43.76 o   0.4171E-03
 -13  12  10       37.29       35.02       23.13 o   0.1628E-02
 -12  12  10       72.91       99.89       26.66 o   0.1092E-02
 -11  12  10     1509.49     1382.35       97.80 o   0.7197E-04
 -10  12  10      359.31      229.58       40.44 o   0.4390E-03
  -9  12  10      253.22      274.77       33.56 o   0.5690E-03
  -8  12  10     1567.62     1464.27       79.21 o   0.9179E-04
  -7  12  10       44.41       21.78       25.08 o   0.1441E-02
  -6  12  10     1621.59     1469.18      100.59 o   0.6740E-04
  -5  12  10       30.80       11.48       18.08 o   0.2729E-02
  -4  12  10      370.34      389.67       37.75 o   0.4248E-03
  -3  12  10     1431.72     1287.90       72.81 o   0.1076E-03
  -2  12  10       77.35       58.81       16.80 o   0.2337E-02
  -1  12  10       -9.30        2.87       16.06 o   0.3721E-02
   0  12  10       18.54        6.92       13.88 o   0.4623E-02
   1  12  10        6.27        5.18       16.51 o   0.2080E-02
   2  12  10       17.06       22.55       13.89 o   0.4194E-02
   3  12  10      -19.11       25.63       22.82 o   0.1747E-02
   4  12  10      109.86      106.26       31.35 o   0.8148E-03
   5  12  10       27.12        5.46       24.87 o   0.1546E-02
   6  12  10       -8.88       11.75       28.73 o   0.4591E-03
   7  12  10     1083.39      977.35       88.11 o   0.9437E-04
 -12  13  10      183.17       83.51       63.44 o   0.2331E-03
 -11  13  10      117.02       93.81       47.26 o   0.4059E-03
 -10  13  10     1646.38     1642.92      110.86 o   0.5714E-04
  -9  13  10      -19.08        4.54       26.40 o   0.1394E-02
  -8  13  10     2214.70     2358.23      126.60 o   0.4123E-04
  -7  13  10        0.64       13.51       14.38 o   0.5848E-05
  -6  13  10      375.92      298.06       39.50 o   0.4286E-03
  -5  13  10      314.65      390.83       36.10 o   0.4574E-03
  -4  13  10     3323.46     3200.72      119.16 o   0.3631E-04
  -3  13  10       -4.62        1.70       15.43 o   0.1496E-02
  -2  13  10      733.60      737.07       46.41 o   0.2443E-03
  -1  13  10       -4.52        4.43       14.72 o   0.1723E-02
   0  13  10      695.61      639.94       44.35 o   0.2726E-03
   1  13  10      393.01      373.03       34.65 o   0.4719E-03
   2  13  10       74.89       86.67       18.67 o   0.1875E-02
   3  13  10      410.18      306.14       52.56 o   0.2794E-03
   4  13  10      -20.00       14.17       26.47 o   0.1358E-02
   5  13  10       96.16      138.56       28.87 o   0.8959E-03
   6  13  10      685.15      627.71       98.90 o   0.8733E-04
  -9  14  10      320.39      369.10       74.21 o   0.1573E-03
  -8  14  10       39.46       43.58       29.18 o   0.1058E-02
  -7  14  10       62.62       77.16       30.29 o   0.9260E-03
  -6  14  10      704.06      692.07       71.10 o   0.1456E-03
  -5  14  10      860.16      834.87       77.25 o   0.1213E-03
  -4  14  10      142.07       93.21       36.94 o   0.6206E-03
  -3  14  10      522.05      530.86       48.26 o   0.2739E-03
  -2  14  10      458.69      385.08       45.80 o   0.3228E-03
  -1  14  10      400.12      411.13       42.00 o   0.3628E-03
   0  14  10       -3.74       36.72       20.65 o   0.2355E-03
   1  14  10      206.69      189.55       33.14 o   0.6452E-03
   2  14  10      378.65      438.87       69.53 o   0.1707E-03
  -6  15  10      294.77      230.83       65.99 o   0.2022E-03
  -5  15  10       12.75       13.92       25.52 o   0.1381E-02
  -4  15  10        0.16        0.59       30.37 o   0.2940E-06
  -3  15  10        3.26        0.70       34.22 o   0.3102E-04
  -2  15  10      -25.41        8.54       28.21 o   0.1209E-02
  -1  15  10       92.51       91.39       30.46 o   0.8810E-03
   0  15  10      175.63      161.32       37.01 o   0.5708E-03
   1  15  10      387.27      362.54       73.92 o   0.1573E-03
 -19   1  11       20.04       14.94       30.66 o   0.1024E-02
 -18   1  11      730.07      731.27       70.34 o   0.1457E-03
 -17   1  11       72.52       54.89       25.13 o   0.1305E-02
 -16   1  11      110.49       97.31       30.89 o   0.8449E-03
 -15   1  11      471.93      412.69       52.00 o   0.2656E-03
 -14   1  11        9.27        8.72       18.48 o   0.2766E-02
 -13   1  11     3718.50     3637.31      141.88 o   0.2769E-04
 -12   1  11      742.41      663.33       56.47 o   0.2005E-03
 -11   1  11       22.64       19.40       11.34 o   0.5740E-02
 -10   1  11     1965.98     2058.91       68.53 o   0.8627E-04
  -9   1  11      154.49      193.78       14.78 o   0.1570E-02
  -8   1  11      147.38      156.20       14.70 o   0.1766E-02
  -7   1  11      992.32     1096.06       37.74 o   0.2259E-03
  -6   1  11     2814.05     2664.26       68.92 o   0.6636E-04
  -5   1  11     2152.22     2180.85       58.65 o   0.9097E-04
  -4   1  11      703.42      688.42       32.15 o   0.3522E-03
  -3   1  11     4138.11     4157.79       76.02 o   0.3988E-04
  -2   1  11     1468.77     1557.11       48.35 o   0.1414E-03
  -1   1  11      550.28      628.43       29.26 o   0.4179E-03
   0   1  11     1370.26     1434.27       48.55 o   0.1505E-03
   1   1  11       89.01       98.93       14.03 o   0.2427E-02
   2   1  11     2722.15     2717.51       66.24 o   0.6791E-04
   3   1  11       45.98       49.02        9.39 o   0.5113E-02
   4   1  11     2897.87     2929.25       64.26 o   0.6410E-04
   5   1  11      376.74      409.83       23.15 o   0.6629E-03
   6   1  11      282.83      332.11       23.38 o   0.7686E-03
   7   1  11     3291.23     3257.97       97.42 o   0.4344E-04
   8   1  11     1672.14     1541.17       69.20 o   0.1025E-03
   9   1  11        6.86       16.92       16.42 o   0.1481E-02
  10   1  11      252.57      254.85       33.19 o   0.5894E-03
  11   1  11      215.35      182.09       41.42 o   0.4627E-03
 -19   2  11      319.40      395.76       66.61 o   0.1876E-03
 -18   2  11      324.57      295.35       47.71 o   0.3333E-03
 -17   2  11      171.61      205.92       32.45 o   0.6657E-03
 -16   2  11     2344.31     2327.72      119.63 o   0.4412E-04
 -15   2  11      177.50      172.28       35.26 o   0.6079E-03
 -14   2  11      735.36      742.30       60.88 o   0.1769E-03
 -13   2  11      793.79      800.49       61.82 o   0.1678E-03
 -12   2  11      278.86      284.45       36.10 o   0.5070E-03
 -11   2  11     3281.49     3303.54       94.41 o   0.4431E-04
 -10   2  11      611.92      608.38       28.66 o   0.4199E-03
  -9   2  11     8002.47     7949.14      138.47 o   0.1348E-04
  -8   2  11     3058.55     3035.89       72.00 o   0.5759E-04
  -7   2  11     1860.15     1776.16       53.65 o   0.1140E-03
  -6   2  11     2119.65     2120.62       70.12 o   0.8173E-04
  -5   2  11     3646.63     3846.74       81.66 o   0.4269E-04
  -4   2  11     5232.32     5278.78      104.44 o   0.2571E-04
  -3   2  11      512.45      591.81       27.27 o   0.4588E-03
  -2   2  11     1437.01     1574.78       48.09 o   0.1415E-03
  -1   2  11        5.54        8.76        8.68 o   0.1086E-01
   0   2  11     3689.25     3934.84       86.83 o   0.4037E-04
   1   2  11     8308.63     8590.58      134.49 o   0.1259E-04
   2   2  11     1131.48     1213.86       40.94 o   0.1955E-03
   3   2  11      186.11      176.83       18.20 o   0.1341E-02
   4   2  11      146.76      170.38       14.23 o   0.1735E-02
   5   2  11        5.71        3.17        9.22 o   0.1063E-01
   6   2  11     1235.45     1315.99       48.31 o   0.1628E-03
   7   2  11      645.76      775.91       57.74 o   0.1900E-03
   8   2  11     1847.57     1719.77       84.61 o   0.7776E-04
   9   2  11      596.86      655.55       49.27 o   0.2462E-03
  10   2  11     2579.29     2382.12      107.06 o   0.4907E-04
  11   2  11     1070.32      989.65       82.83 o   0.1031E-03
 -19   3  11      235.81      205.29       64.43 o   0.2150E-03
 -18   3  11      165.00      140.72       34.88 o   0.6428E-03
 -17   3  11      -17.38        2.22       25.09 o   0.1548E-02
 -16   3  11      434.70      450.82       52.34 o   0.2606E-03
 -15   3  11       16.85       37.20       18.85 o   0.2364E-02
 -14   3  11      370.50      383.95       43.47 o   0.3562E-03
 -13   3  11     1146.14     1144.53       73.89 o   0.1143E-03
 -12   3  11     2804.70     2663.61       89.78 o   0.5442E-04
 -11   3  11      102.48      126.05       17.48 o   0.1745E-02
 -10   3  11     5162.12     5190.72      126.26 o   0.2316E-04
  -9   3  11     1574.56     1586.25       60.61 o   0.1157E-03
  -8   3  11        6.24        5.31       10.52 o   0.8133E-02
  -7   3  11     3961.26     4016.20       86.20 o   0.3897E-04
  -6   3  11      107.47      112.94       14.49 o   0.2164E-02
  -5   3  11      129.45      146.67       15.47 o   0.1777E-02
  -4   3  11     1796.21     1796.19       62.55 o   0.1023E-03
  -3   3  11     2410.91     2457.57       63.92 o   0.7702E-04
  -2   3  11     1067.78     1031.02       40.79 o   0.2173E-03
  -1   3  11     2327.11     2370.86       50.13 o   0.9109E-04
   0   3  11     2250.14     2192.19       44.16 o   0.1033E-03
   1   3  11     1227.21     1228.60       36.13 o   0.2045E-03
   2   3  11       -0.54       19.41        6.37 o   0.1515E-03
   3   3  11     2189.47     2178.70       61.06 o   0.8815E-04
   4   3  11      216.40      216.72       21.98 o   0.1014E-02
   5   3  11      419.32      453.36       30.31 o   0.4984E-03
   6   3  11      162.01      204.06       24.26 o   0.9733E-03
   7   3  11     1488.77     1494.92       73.05 o   0.1007E-03
   8   3  11     2380.42     2408.26       97.52 o   0.5500E-04
   9   3  11      -11.58        9.23       18.99 o   0.2612E-02
  10   3  11       68.69        9.79       21.93 o   0.1831E-02
  11   3  11      429.20      339.27       54.17 o   0.2613E-03
 -18   4  11      120.54      149.48       44.57 o   0.4338E-03
 -17   4  11      355.75      311.87       50.20 o   0.3028E-03
 -16   4  11      624.61      563.59       61.45 o   0.1900E-03
 -15   4  11       13.53        2.86       26.82 o   0.1363E-02
 -14   4  11     1081.93     1052.03       74.67 o   0.1166E-03
 -13   4  11       29.52       14.75       17.44 o   0.2874E-02
 -12   4  11      567.59      601.68       39.03 o   0.3302E-03
 -11   4  11      797.64      906.14       44.89 o   0.2283E-03
 -10   4  11      818.80      844.29       44.21 o   0.2376E-03
  -9   4  11     1859.67     1940.01       68.19 o   0.9078E-04
  -8   4  11      508.58      551.33       34.31 o   0.3956E-03
  -7   4  11      513.99      538.34       33.26 o   0.4094E-03
  -6   4  11      189.19      203.14       20.96 o   0.1112E-02
  -5   4  11     4148.56     4333.39      106.84 o   0.3166E-04
  -4   4  11     3856.75     4100.45      127.13 o   0.2892E-04
  -3   4  11       48.65       43.21        9.74 o   0.5150E-02
  -2   4  11      806.15      839.69       30.35 o   0.3174E-03
  -1   4  11      521.92      567.80       21.13 o   0.5424E-03
   0   4  11       12.01        7.17        7.80 o   0.1245E-01
   1   4  11      181.13      196.32       15.18 o   0.1486E-02
   2   4  11      404.79      451.62       27.98 o   0.5391E-03
   3   4  11      478.03      465.45       31.39 o   0.4655E-03
   4   4  11     2842.29     2757.67       82.17 o   0.5737E-04
   5   4  11       12.40       13.45       12.38 o   0.5476E-02
   6   4  11      270.22      270.16       30.32 o   0.6421E-03
   7   4  11      380.55      338.40       38.19 o   0.4331E-03
   8   4  11      170.11      127.74       27.65 o   0.9205E-03
   9   4  11       82.26      107.81       21.79 o   0.1430E-02
  10   4  11       51.35       39.76       22.43 o   0.1666E-02
  11   4  11      448.42      576.83       77.26 o   0.1367E-03
 -17   5  11      140.60      154.22       48.81 o   0.3670E-03
 -16   5  11      469.14      481.73       53.09 o   0.2497E-03
 -15   5  11     2207.78     2373.55      112.48 o   0.4781E-04
 -14   5  11       58.88       49.38       25.21 o   0.1329E-02
 -13   5  11      698.16      708.47       57.76 o   0.1932E-03
 -12   5  11       38.20       45.56       15.90 o   0.2870E-02
 -11   5  11      579.08      603.26       39.45 o   0.3255E-03
 -10   5  11     1808.99     1790.27       69.78 o   0.9326E-04
  -9   5  11      115.50      147.17       21.85 o   0.1268E-02
  -8   5  11      936.91      909.56       47.54 o   0.2092E-03
  -7   5  11      498.55      522.70       33.89 o   0.4106E-03
  -6   5  11      280.41      309.94       25.51 o   0.7316E-03
  -5   5  11      858.55      818.85       55.85 o   0.1867E-03
  -4   5  11     5112.00     5316.57       92.30 o   0.2753E-04
  -3   5  11    18702.94    18752.23      223.01 o   0.3353E-05
  -2   5  11      257.26      252.89       16.55 o   0.1147E-02
  -1   5  11       75.54       55.54        9.57 o   0.4336E-02
   0   5  11      546.89      525.44       23.34 o   0.5307E-03
   1   5  11        1.01       10.46        8.50 o   0.7749E-03
   2   5  11     3926.45     3971.60       82.29 o   0.4046E-04
   3   5  11       51.12       38.85       13.83 o   0.3491E-02
   4   5  11     8249.98     8120.60      161.81 o   0.1196E-04
   5   5  11      540.32      539.83       41.59 o   0.3241E-03
   6   5  11       25.86       38.49       14.62 o   0.3455E-02
   7   5  11     1455.31     1583.47       72.59 o   0.9944E-04
   8   5  11      359.48      365.48       37.64 o   0.4356E-03
   9   5  11      246.79      231.28       33.89 o   0.5871E-03
  10   5  11     1428.73     1446.79       79.69 o   0.9311E-04
  11   5  11      412.81      414.07       76.50 o   0.1457E-03
 -17   6  11      629.10      541.92       96.39 o   0.9313E-04
 -16   6  11      708.40      839.98       97.51 o   0.8596E-04
 -15   6  11      254.91      320.46       56.15 o   0.2588E-03
 -14   6  11      984.08      997.32      108.90 o   0.6837E-04
 -13   6  11       13.30       17.50       15.20 o   0.3744E-02
 -12   6  11       38.30       28.57       15.37 o   0.3260E-02
 -11   6  11       -4.30        3.36       11.80 o   0.3744E-02
 -10   6  11      650.09      676.45       41.24 o   0.2915E-03
  -9   6  11     6058.55     5880.62      144.50 o   0.1826E-04
  -8   6  11      469.12      418.02       33.97 o   0.4501E-03
  -7   6  11       58.85       68.34       12.30 o   0.3384E-02
  -6   6  11       34.85       47.89       11.70 o   0.4274E-02
  -5   6  11      608.97      598.85       33.14 o   0.3794E-03
  -4   6  11      791.11      791.25       31.64 o   0.3218E-03
  -3   6  11       41.65       47.23        8.78 o   0.5575E-02
  -2   6  11     3534.34     3249.09       68.22 o   0.5371E-04
  -1   6  11      454.13      516.81       21.53 o   0.5877E-03
   0   6  11      718.29      719.20       27.48 o   0.3780E-03
   1   6  11     2227.17     2269.15       58.68 o   0.8767E-04
   2   6  11       48.71       55.47       10.87 o   0.4204E-02
   3   6  11     3073.52     3130.96       86.66 o   0.4975E-04
   4   6  11     2221.88     2211.85       83.81 o   0.6750E-04
   5   6  11      116.56       99.78       21.42 o   0.1435E-02
   6   6  11       16.77        4.72       14.38 o   0.4429E-02
   7   6  11        9.14       15.63       21.45 o   0.1220E-02
   8   6  11      973.26      970.90       78.91 o   0.1122E-03
   9   6  11       60.79       98.02       25.81 o   0.1165E-02
  10   6  11      790.53      780.46       99.28 o   0.8372E-04
 -16   7  11      275.67      200.03       64.26 o   0.2149E-03
 -15   7  11      231.88      222.15       58.68 o   0.2520E-03
 -14   7  11       29.57       55.92       26.94 o   0.1203E-02
 -13   7  11       20.11        9.50       18.54 o   0.2684E-02
 -12   7  11       57.78       20.91       17.07 o   0.2743E-02
 -11   7  11       15.53       13.13       13.98 o   0.4422E-02
 -10   7  11        7.83        7.53       11.86 o   0.6354E-02
  -9   7  11       79.95       95.53       13.63 o   0.2568E-02
  -8   7  11     1918.14     2072.89       62.56 o   0.9286E-04
  -7   7  11     2185.04     2198.28       68.38 o   0.8106E-04
  -6   7  11       13.01        1.26       12.11 o   0.6326E-02
  -5   7  11       26.38       18.62       11.26 o   0.5757E-02
  -4   7  11      496.56      496.28       31.30 o   0.4515E-03
  -3   7  11     2756.43     2678.37       68.54 o   0.6679E-04
  -2   7  11      839.12      797.63       40.69 o   0.2614E-03
  -1   7  11       18.66       22.70        9.39 o   0.7436E-02
   0   7  11      361.99      321.97       23.59 o   0.7364E-03
   1   7  11      112.38      108.83       17.04 o   0.1856E-02
   2   7  11      377.75      380.93       29.77 o   0.5535E-03
   3   7  11      -10.23        1.32       17.14 o   0.3295E-02
   4   7  11      -28.72        5.33       21.47 o   0.2040E-02
   5   7  11      730.48      831.35       64.54 o   0.1588E-03
   6   7  11      156.80       91.18       32.19 o   0.7740E-03
   7   7  11       55.60       62.75       25.50 o   0.1275E-02
   8   7  11        8.05        0.03       23.77 o   0.8117E-03
   9   7  11      -18.61        4.20       19.25 o   0.2559E-02
 -16   8  11      259.30      313.03       63.94 o   0.2089E-03
 -15   8  11     2208.54     1796.77      174.44 o   0.2711E-04
 -14   8  11      826.79      809.63      103.40 o   0.7768E-04
 -13   8  11       17.26        3.23       23.63 o   0.1736E-02
 -12   8  11      491.01      530.70       40.65 o   0.3390E-03
 -11   8  11       95.94       84.82       19.67 o   0.1706E-02
 -10   8  11       -1.89        7.16       12.83 o   0.5260E-03
  -9   8  11      839.93      852.83       50.66 o   0.2058E-03
  -8   8  11     3860.75     3834.82       99.51 o   0.3694E-04
  -7   8  11      999.55     1088.86       46.40 o   0.1943E-03
  -6   8  11     2429.78     2419.16       74.37 o   0.6972E-04
  -5   8  11      931.01      979.65       44.51 o   0.2154E-03
  -4   8  11      341.13      323.78       27.10 o   0.6567E-03
  -3   8  11       64.70       58.08       12.95 o   0.3309E-02
  -2   8  11       58.46       57.02       14.38 o   0.2990E-02
  -1   8  11      353.30      323.96       24.34 o   0.7200E-03
   0   8  11      589.61      536.16       31.43 o   0.4187E-03
   1   8  11      596.14      511.17       36.51 o   0.3713E-03
   2   8  11     1051.06     1082.04       72.63 o   0.1203E-03
   3   8  11      918.30      939.94       70.11 o   0.1337E-03
   4   8  11     2985.73     3013.42      133.05 o   0.3373E-04
   5   8  11     1077.72     1112.60       79.32 o   0.1061E-03
   6   8  11     1712.16     1678.62      102.87 o   0.6257E-04
   7   8  11       -8.17        7.31       20.80 o   0.1406E-02
   8   8  11      190.41      198.23       38.49 o   0.5176E-03
   9   8  11      -15.47        4.10       29.68 o   0.1113E-02
 -15   9  11      937.85      865.74      113.25 o   0.6558E-04
 -14   9  11      447.04      563.31       76.65 o   0.1391E-03
 -13   9  11      448.23      467.98       51.34 o   0.2650E-03
 -12   9  11       81.49      112.50       24.73 o   0.1188E-02
 -11   9  11       13.82       25.24       16.02 o   0.3289E-02
 -10   9  11     1679.52     1784.85       75.90 o   0.8755E-04
  -9   9  11      112.31      110.36       23.03 o   0.1281E-02
  -8   9  11      -14.70       15.41       12.79 o   0.5078E-02
  -7   9  11      259.17      326.43       25.78 o   0.7207E-03
  -6   9  11     1247.10     1188.60       53.74 o   0.1562E-03
  -5   9  11      642.22      602.08       37.71 o   0.3333E-03
  -4   9  11     1308.86     1350.64       48.32 o   0.1581E-03
  -3   9  11     3851.79     3837.10       89.21 o   0.3985E-04
  -2   9  11      144.49      148.64       18.42 o   0.1478E-02
  -1   9  11        6.39        5.38       11.31 o   0.7118E-02
   0   9  11      816.23      878.67       38.17 o   0.2649E-03
   1   9  11       22.09       13.38       15.45 o   0.3643E-02
   2   9  11     1805.26     1943.72      101.10 o   0.6055E-04
   3   9  11      320.34      305.19       43.64 o   0.3790E-03
   4   9  11      983.52     1034.58       74.96 o   0.1181E-03
   5   9  11      459.36      547.14       52.51 o   0.2469E-03
   6   9  11       -9.18        0.36       25.81 o   0.7597E-03
   7   9  11     1408.37     1512.93       97.51 o   0.7120E-04
   8   9  11      271.22      265.90       42.42 o   0.4116E-03
 -15  10  11      -26.21        5.63       39.30 o   0.6361E-03
 -14  10  11       70.24       53.36       39.89 o   0.5805E-03
 -13  10  11       92.21       83.66       29.12 o   0.9588E-03
 -12  10  11      437.13      391.03       51.89 o   0.2716E-03
 -11  10  11      272.11      213.24       33.27 o   0.6066E-03
 -10  10  11       99.07      115.33       22.19 o   0.1353E-02
  -9  10  11     2322.55     2454.93       80.25 o   0.6586E-04
  -8  10  11      275.75      283.40       27.66 o   0.6993E-03
  -7  10  11      150.39      196.79       22.06 o   0.1107E-02
  -6  10  11        2.71        8.72       11.74 o   0.1522E-02
  -5  10  11     1031.91     1031.85       50.78 o   0.1825E-03
  -4  10  11       17.17        2.19       11.61 o   0.6633E-02
  -3  10  11      134.85      144.83       16.67 o   0.1659E-02
  -2  10  11      -10.31        0.55       11.61 o   0.6983E-02
  -1  10  11      466.18      447.29       29.56 o   0.5021E-03
   0  10  11       89.02       98.96       16.09 o   0.2108E-02
   1  10  11        1.03        9.19       15.16 o   0.8076E-04
   2  10  11        7.89       20.42       21.21 o   0.8365E-03
   3  10  11      633.69      644.91       61.95 o   0.1822E-03
   4  10  11      528.13      472.41       58.47 o   0.2155E-03
   5  10  11      221.63      194.86       40.68 o   0.4698E-03
   6  10  11      243.29      216.49       41.91 o   0.4379E-03
   7  10  11      -15.09       10.64       27.36 o   0.1289E-02
   8  10  11      625.24      646.59       90.34 o   0.1020E-03
 -14  11  11      205.29      189.52       55.85 o   0.2801E-03
 -13  11  11      592.25      619.43       62.57 o   0.1827E-03
 -12  11  11      279.06      312.51       43.39 o   0.3852E-03
 -11  11  11      957.21      931.20       77.41 o   0.1166E-03
 -10  11  11       29.66       45.26       14.44 o   0.3363E-02
  -9  11  11       46.49       83.67       13.64 o   0.2894E-02
  -8  11  11      436.22      384.96       35.00 o   0.4534E-03
  -7  11  11      375.49      319.80       33.06 o   0.5262E-03
  -6  11  11     2183.75     2107.47       78.32 o   0.7402E-04
  -5  11  11      548.75      526.42       33.67 o   0.4040E-03
  -4  11  11       32.65       16.38       11.99 o   0.5213E-02
  -3  11  11      370.89      438.23       32.09 o   0.4884E-03
  -2  11  11      161.37      161.56       21.86 o   0.1179E-02
  -1  11  11     2630.60     2629.20       84.65 o   0.5874E-04
   0  11  11     1848.52     1905.77       70.13 o   0.8949E-04
   1  11  11      567.07      508.99       45.77 o   0.2920E-03
   2  11  11      773.40      844.73       68.17 o   0.1459E-03
   3  11  11      763.31      725.15       68.75 o   0.1500E-03
   4  11  11       42.16       46.54       23.60 o   0.1522E-02
   5  11  11       83.25      103.81       26.66 o   0.1075E-02
   6  11  11       47.39      110.06       25.91 o   0.1147E-02
   7  11  11      158.02      208.75       52.45 o   0.3130E-03
 -13  12  11       11.13        0.72       23.88 o   0.1521E-02
 -12  12  11     1227.65     1213.95       90.43 o   0.8522E-04
 -11  12  11      642.46      660.84       63.14 o   0.1761E-03
 -10  12  11       40.02       20.13       19.91 o   0.2195E-02
  -9  12  11      703.04      763.00       45.40 o   0.2487E-03
  -8  12  11       88.12      100.49       19.45 o   0.1679E-02
  -7  12  11     3022.75     2821.52      115.23 o   0.4074E-04
  -6  12  11     2097.39     1971.34       91.95 o   0.6545E-04
  -5  12  11      494.46      451.25       44.54 o   0.3190E-03
  -4  12  11      318.37      286.47       35.71 o   0.5056E-03
  -3  12  11      157.74      112.76       29.01 o   0.8835E-03
  -2  12  11       48.46       40.14       17.40 o   0.2508E-02
  -1  12  11      137.32      151.99       21.00 o   0.1287E-02
   0  12  11      328.96      299.45       35.64 o   0.4980E-03
   1  12  11     1692.52     1520.70      104.91 o   0.6272E-04
   2  12  11      313.60      372.75       47.63 o   0.3207E-03
   3  12  11       77.77       57.98       29.01 o   0.1014E-02
   4  12  11      -17.15        5.01       24.44 o   0.1620E-02
   5  12  11      707.52      734.67       69.58 o   0.1483E-03
   6  12  11     1323.94     1141.08      136.92 o   0.4497E-04
 -11  13  11      198.28      197.00       59.08 o   0.2534E-03
 -10  13  11       12.00        3.76       25.52 o   0.1349E-02
  -9  13  11       37.54       11.25       26.58 o   0.1332E-02
  -8  13  11       12.05       14.46       28.66 o   0.8445E-03
  -7  13  11        6.05       44.70       23.31 o   0.2474E-03
  -6  13  11     1079.79     1049.54       67.25 o   0.1332E-03
  -5  13  11     1314.29     1188.94       74.09 o   0.1101E-03
  -4  13  11       91.86      101.09       26.71 o   0.1070E-02
  -3  13  11      170.77      184.81       23.94 o   0.1012E-02
  -2  13  11       -2.80        6.19       11.99 o   0.1495E-02
  -1  13  11       27.96       25.05       18.14 o   0.2587E-02
   0  13  11      415.67      427.20       42.14 o   0.3555E-03
   1  13  11      548.30      516.02       59.19 o   0.2072E-03
   2  13  11       38.15        2.72       27.13 o   0.1302E-02
   3  13  11      -63.98        0.59       27.33 o   0.1258E-02
   4  13  11     1007.33      933.12      115.96 o   0.6214E-04
   5  13  11       84.39       81.10       38.43 o   0.6022E-03
  -8  14  11      -17.90       35.17       32.36 o   0.8985E-03
  -7  14  11      111.19      185.86       41.32 o   0.4817E-03
  -6  14  11      520.15      336.43       81.13 o   0.1325E-03
  -5  14  11      300.18      271.18       67.95 o   0.1893E-03
  -4  14  11       68.59       37.58       27.67 o   0.1145E-02
  -3  14  11     1466.26     1391.37       94.49 o   0.7564E-04
  -2  14  11      118.46       69.57       30.89 o   0.8715E-03
  -1  14  11     1422.12     1399.93       92.29 o   0.7824E-04
  -5  15  11       62.08       67.46       36.43 o   0.6787E-03
  -4  15  11      116.97       85.12       34.04 o   0.7265E-03
  -3  15  11      216.10      225.85       41.80 o   0.4413E-03
  -2  15  11      308.56      431.19       44.66 o   0.3401E-03
  -1  15  11      531.69      662.85       82.18 o   0.1199E-03
 -18   0  12     1198.76     1163.04      126.04 o   0.5188E-04
 -17   0  12      390.65      474.78       71.92 o   0.1595E-03
 -16   0  12      135.51       74.39       43.34 o   0.4782E-03
 -15   0  12      756.69      755.44       95.56 o   0.8987E-04
 -14   0  12       30.69        2.14       22.71 o   0.1847E-02
 -13   0  12     1827.70     1773.27      135.84 o   0.4118E-04
 -12   0  12     5198.14     5214.33      242.47 o   0.1159E-04
 -11   0  12      784.18      775.65       81.47 o   0.1148E-03
 -10   0  12     2893.36     2767.41      101.64 o   0.4727E-04
  -9   0  12      288.27      356.69       29.71 o   0.5943E-03
  -8   0  12     3425.81     3520.14      113.36 o   0.3613E-04
  -7   0  12     1711.76     1969.30       74.85 o   0.8450E-04
  -6   0  12       20.96        9.43       12.28 o   0.5568E-02
  -5   0  12     3263.53     3333.69      111.03 o   0.3836E-04
  -4   0  12      212.72      222.30       19.46 o   0.1125E-02
  -3   0  12       29.23       22.21       13.01 o   0.4477E-02
  -2   0  12      636.50      612.92       46.24 o   0.2681E-03
  -1   0  12     1533.51     1765.75       74.18 o   0.9155E-04
   0   0  12    22850.47    23182.21      468.98 o   0.1709E-05
   1   0  12     4264.84     4365.08      141.45 o   0.2465E-04
   2   0  12       39.08       36.83       12.14 o   0.4346E-02
   3   0  12       12.33       13.16       11.65 o   0.6098E-02
   4   0  12      210.59      184.17       25.18 o   0.9232E-03
   5   0  12     1383.97     1392.95       63.99 o   0.1206E-03
   6   0  12      116.98      145.69       26.26 o   0.1000E-02
   7   0  12      938.87     1031.83       72.19 o   0.1250E-03
   8   0  12      563.54      497.41       58.17 o   0.2137E-03
   9   0  12      302.72      271.91       44.28 o   0.3803E-03
  10   0  12     1772.47     1804.22      161.99 o   0.3117E-04
 -19   1  12      364.06      253.69       76.02 o   0.1546E-03
 -18   1  12      142.70      172.74       34.24 o   0.6464E-03
 -17   1  12      205.56      230.14       38.24 o   0.5048E-03
 -16   1  12       80.49       61.03       27.69 o   0.1088E-02
 -15   1  12      420.67      377.21       50.57 o   0.2850E-03
 -14   1  12      838.07      954.94       65.39 o   0.1474E-03
 -13   1  12     5764.24     5753.32      187.66 o   0.1484E-04
 -12   1  12     1581.94     1597.33       86.46 o   0.8018E-04
 -11   1  12     5674.58     5552.05      135.78 o   0.2033E-04
 -10   1  12      409.62      397.38       24.86 o   0.6264E-03
  -9   1  12       25.41       16.59        8.95 o   0.8124E-02
  -8   1  12      558.94      595.06       29.03 o   0.4303E-03
  -7   1  12      662.77      689.04       31.89 o   0.3585E-03
  -6   1  12     3437.64     3545.68       81.32 o   0.4629E-04
  -5   1  12       96.09      105.19       12.80 o   0.2535E-02
  -4   1  12      296.24      329.09       22.44 o   0.7906E-03
  -3   1  12      118.77      115.35       15.07 o   0.2034E-02
  -2   1  12       12.09        2.41        8.82 o   0.1110E-01
  -1   1  12     3819.72     3968.24       89.55 o   0.3887E-04
   0   1  12      293.63      308.62       24.21 o   0.7628E-03
   1   1  12       52.11      111.10       10.97 o   0.3070E-02
   2   1  12      118.08      137.80       15.10 o   0.1894E-02
   3   1  12       57.33       56.38       10.26 o   0.4323E-02
   4   1  12       20.64       29.03       10.33 o   0.6028E-02
   5   1  12       11.60       18.30       11.23 o   0.6172E-02
   6   1  12     1060.01      996.04       46.04 o   0.2012E-03
   7   1  12     1919.03     1743.46       74.84 o   0.8710E-04
   8   1  12      163.96      171.93       24.15 o   0.1030E-02
   9   1  12      -17.92       20.19       19.74 o   0.2310E-02
  10   1  12       91.58       76.30       23.30 o   0.1378E-02
 -19   2  12        9.81       13.96       27.23 o   0.6904E-03
 -18   2  12        6.57        6.43       23.12 o   0.6005E-03
 -17   2  12      317.07      305.10       46.29 o   0.3471E-03
 -16   2  12       29.05       22.21       20.86 o   0.2043E-02
 -15   2  12      418.72      468.94       48.35 o   0.2896E-03
 -14   2  12      262.11      295.19       39.44 o   0.4486E-03
 -13   2  12      114.04       94.31       27.20 o   0.1034E-02
 -12   2  12      290.20      271.24       36.73 o   0.4995E-03
 -11   2  12      773.23      845.61       44.15 o   0.2408E-03
 -10   2  12      111.03      127.00       13.60 o   0.2175E-02
  -9   2  12     1441.25     1346.79       48.36 o   0.1540E-03
  -8   2  12      829.46      844.29       35.61 o   0.2832E-03
  -7   2  12        0.61        5.04        4.96 o   0.4123E-03
  -6   2  12     1226.87     1162.56       44.99 o   0.1833E-03
  -5   2  12     2304.26     2316.55       64.54 o   0.8058E-04
  -4   2  12      789.99      893.81       41.75 o   0.2456E-03
  -3   2  12     1467.13     1524.94       44.95 o   0.1498E-03
  -2   2  12      487.94      459.55       28.56 o   0.5062E-03
  -1   2  12      361.94      363.95       25.25 o   0.6598E-03
   0   2  12        7.16       14.31       10.66 o   0.7127E-02
   1   2  12      298.08      315.93       21.52 o   0.8314E-03
   2   2  12       27.35       28.39        9.91 o   0.6250E-02
   3   2  12     2166.25     2157.06       62.42 o   0.8764E-04
   4   2  12       48.75       70.04        9.89 o   0.4186E-02
   5   2  12      418.33      436.05       29.20 o   0.5250E-03
   6   2  12      403.76      426.36       29.24 o   0.5327E-03
   7   2  12      173.97      151.43       28.06 o   0.8691E-03
   8   2  12       31.72       33.88       15.52 o   0.3193E-02
   9   2  12       44.79       26.90       18.87 o   0.2331E-02
  10   2  12       50.88       32.65       22.80 o   0.1649E-02
  11   2  12       53.43       23.29       37.42 o   0.6781E-03
 -19   3  12      221.40      288.51       64.60 o   0.2083E-03
 -18   3  12      -34.29        6.60       33.02 o   0.8884E-03
 -17   3  12     1884.68     1939.84      111.49 o   0.5310E-04
 -16   3  12      484.30      433.29       54.63 o   0.2443E-03
 -15   3  12        2.63       15.83       22.75 o   0.1030E-03
 -14   3  12      301.46      241.79       40.00 o   0.4516E-03
 -13   3  12     3739.93     3581.91      143.58 o   0.2745E-04
 -12   3  12       17.44       36.51       10.99 o   0.5341E-02
 -11   3  12     4518.99     4432.54      119.83 o   0.2783E-04
 -10   3  12     1311.76     1317.25       57.46 o   0.1386E-03
  -9   3  12      592.17      564.20       37.28 o   0.3516E-03
  -8   3  12      551.51      546.58       30.44 o   0.4331E-03
  -7   3  12       52.50       46.19       10.99 o   0.4359E-02
  -6   3  12      482.36      497.70       28.02 o   0.4976E-03
  -5   3  12       25.63       47.37        9.03 o   0.5827E-02
  -4   3  12     5296.76     5437.27      127.30 o   0.2209E-04
  -3   3  12     3074.12     3020.89       69.53 o   0.5888E-04
  -2   3  12       -3.22        2.71        7.52 o   0.1229E-01
  -1   3  12     3146.39     3228.84       72.27 o   0.5455E-04
   0   3  12      152.18      125.02       16.66 o   0.1705E-02
   1   3  12     3930.46     3839.85       85.42 o   0.4059E-04
   2   3  12      357.84      368.40       24.61 o   0.6718E-03
   3   3  12      709.86      765.86       34.86 o   0.3143E-03
   4   3  12      700.04      691.81       34.18 o   0.3356E-03
   5   3  12        0.69       14.49        9.22 o   0.3464E-04
   6   3  12      724.40      699.64       51.12 o   0.2238E-03
   7   3  12      793.30     1006.64       67.41 o   0.1405E-03
   8   3  12      267.80      267.57       35.01 o   0.5385E-03
   9   3  12     1205.95     1089.58       72.90 o   0.1169E-03
  10   3  12       44.20       30.19       27.23 o   0.1221E-02
 -18   4  12      565.83      524.99       80.01 o   0.1289E-03
 -17   4  12      219.80      220.44       38.57 o   0.5003E-03
 -16   4  12       -2.35       23.69       27.63 o   0.3777E-04
 -15   4  12        5.16       31.84       18.96 o   0.4442E-03
 -14   4  12      279.22      318.45       38.38 o   0.4542E-03
 -13   4  12      270.83      267.81       37.13 o   0.4976E-03
 -12   4  12      805.28      797.13       47.80 o   0.2261E-03
 -11   4  12     2750.02     2877.06       90.61 o   0.5213E-04
 -10   4  12     4453.47     4357.15      119.10 o   0.2841E-04
  -9   4  12      188.70      184.04       22.08 o   0.1091E-02
  -8   4  12       50.31       61.25       12.88 o   0.3400E-02
  -7   4  12     5550.25     5759.16      133.67 o   0.2021E-04
  -6   4  12     1078.50     1092.95       50.63 o   0.1767E-03
  -5   4  12      527.56      583.65       44.60 o   0.2925E-03
  -4   4  12      322.38      334.89       27.20 o   0.6530E-03
  -3   4  12      951.37      919.29       40.70 o   0.2371E-03
  -2   4  12     3179.57     3233.99       81.26 o   0.5058E-04
  -1   4  12      671.47      691.13       29.17 o   0.3792E-03
   0   4  12    10904.42    10799.71      187.45 o   0.7797E-05
   1   4  12      209.35      178.46       21.36 o   0.1118E-02
   2   4  12     8138.01     7829.41      157.12 o   0.1260E-04
   3   4  12      107.92       67.03       17.86 o   0.1998E-02
   4   4  12      -12.57        4.13       13.93 o   0.4777E-02
   5   4  12      678.77      743.89       40.86 o   0.2805E-03
   6   4  12      546.12      535.48       44.61 o   0.2985E-03
   7   4  12      762.85      817.34       55.26 o   0.1926E-03
   8   4  12      103.90      121.32       23.22 o   0.1250E-02
   9   4  12      154.37      118.71       28.70 o   0.8918E-03
  10   4  12     1174.37     1149.43       88.31 o   0.8984E-04
  11   4  12      702.54      775.69       96.82 o   0.8804E-04
 -17   5  12      -37.79       11.03       36.22 o   0.7376E-03
 -16   5  12      607.90      644.66       59.72 o   0.1927E-03
 -15   5  12      136.28      168.26       30.03 o   0.7925E-03
 -14   5  12      611.29      591.33       56.44 o   0.2123E-03
 -13   5  12     1167.22     1218.70       75.15 o   0.1094E-03
 -12   5  12       19.60       32.30       10.81 o   0.5581E-02
 -11   5  12     1000.96     1021.68       52.93 o   0.1771E-03
 -10   5  12       12.25        0.24       12.90 o   0.5685E-02
  -9   5  12      611.20      662.57       39.20 o   0.3122E-03
  -8   5  12        5.97       14.50       11.78 o   0.6074E-02
  -7   5  12       18.58       18.68       12.03 o   0.5392E-02
  -6   5  12      228.75      176.85       24.98 o   0.9307E-03
  -5   5  12      358.15      363.67       37.45 o   0.4393E-03
  -4   5  12       17.19       10.92        9.33 o   0.8644E-02
  -3   5  12      210.81      236.11       15.49 o   0.1298E-02
  -2   5  12       30.84       22.85       10.06 o   0.6355E-02
  -1   5  12     1949.96     1927.29       52.94 o   0.1079E-03
   0   5  12       65.21       54.66       14.11 o   0.3039E-02
   1   5  12      959.70      967.36       44.39 o   0.2155E-03
   2   5  12      746.46      707.47       40.13 o   0.2854E-03
   3   5  12       77.43       78.97       16.45 o   0.2234E-02
   4   5  12        4.95        2.11       12.96 o   0.3440E-02
   5   5  12      572.62      544.63       44.51 o   0.2957E-03
   6   5  12       80.83       42.81       21.78 o   0.1673E-02
   7   5  12      701.71      629.93       52.01 o   0.2276E-03
   8   5  12      220.27      295.11       32.09 o   0.6001E-03
   9   5  12       79.15       66.65       22.52 o   0.1502E-02
  10   5  12      -24.53        2.68       41.64 o   0.5694E-03
 -16   6  12      -33.12        3.35       32.78 o   0.9058E-03
 -15   6  12     2520.86     2459.92      186.06 o   0.2289E-04
 -14   6  12      299.47      310.23       62.69 o   0.2146E-03
 -13   6  12      141.49      118.03       29.40 o   0.8697E-03
 -12   6  12      830.58      819.32       50.36 o   0.2107E-03
 -11   6  12     1216.73     1206.50       59.64 o   0.1412E-03
 -10   6  12      909.11      867.90       51.14 o   0.1996E-03
  -9   6  12      906.80      974.48       49.62 o   0.1965E-03
  -8   6  12      204.24      212.34       24.53 o   0.9187E-03
  -7   6  12     1680.02     1694.04       58.49 o   0.1133E-03
  -6   6  12      368.12      389.73       32.29 o   0.5075E-03
  -5   6  12     4765.49     4656.52       92.34 o   0.3139E-04
  -4   6  12       26.77       24.23        9.03 o   0.7303E-02
  -3   6  12      324.41      321.20       19.56 o   0.8688E-03
  -2   6  12      122.37      116.47       14.19 o   0.2134E-02
  -1   6  12      449.99      483.95       25.30 o   0.5520E-03
   0   6  12      147.29      166.74       18.83 o   0.1384E-02
   1   6  12      128.45      135.02       16.34 o   0.1757E-02
   2   6  12     1633.14     1689.00       61.38 o   0.1100E-03
   3   6  12     2188.48     2143.66       73.53 o   0.7744E-04
   4   6  12       69.38       39.80       22.48 o   0.1622E-02
   5   6  12     5080.81     4886.08      185.19 o   0.1676E-04
   6   6  12       15.92       14.21       21.10 o   0.2091E-02
   7   6  12      494.30      566.98       57.26 o   0.2151E-03
   8   6  12       -4.47       23.17       22.65 o   0.3011E-03
   9   6  12      -26.82        9.78       36.96 o   0.7141E-03
 -16   7  12     1575.51     1594.14      149.75 o   0.3649E-04
 -15   7  12       25.45        5.48       30.45 o   0.1048E-02
 -14   7  12      826.15      881.10      101.57 o   0.7906E-04
 -13   7  12      872.45      831.67       54.50 o   0.1904E-03
 -12   7  12      839.22      807.40       52.71 o   0.2013E-03
 -11   7  12     1248.58     1324.68       62.72 o   0.1284E-03
 -10   7  12      192.50      215.94       21.33 o   0.1066E-02
  -9   7  12      683.66      773.09       37.87 o   0.2947E-03
  -8   7  12     3549.76     3400.72       92.32 o   0.4323E-04
  -7   7  12       63.56       34.99       17.18 o   0.2532E-02
  -6   7  12     1339.49     1307.42       53.36 o   0.1475E-03
  -5   7  12     3146.55     3166.53       85.20 o   0.4972E-04
  -4   7  12     4439.36     4467.90       93.78 o   0.3296E-04
  -3   7  12      171.30      190.54       17.38 o   0.1374E-02
  -2   7  12       65.50       73.92       11.52 o   0.3431E-02
  -1   7  12      171.55      214.52       19.54 o   0.1184E-02
   0   7  12       95.89      113.24       20.91 o   0.1465E-02
   1   7  12       32.36       28.08       15.87 o   0.3153E-02
   2   7  12      947.96      910.41       57.74 o   0.1707E-03
   3   7  12       32.59       47.31       15.89 o   0.2884E-02
   4   7  12     4491.65     4399.98      170.94 o   0.1979E-04
   5   7  12       50.42       30.42       19.26 o   0.2207E-02
   6   7  12     1054.23      996.58       81.74 o   0.1050E-03
   7   7  12      104.79       75.67       29.40 o   0.9461E-03
   8   7  12      722.35      788.45       70.10 o   0.1440E-03
   9   7  12      724.34      627.81      102.50 o   0.8187E-04
 -15   8  12       86.79       38.05       40.33 o   0.5724E-03
 -14   8  12       35.80       86.27       34.06 o   0.7604E-03
 -13   8  12       17.42        4.82       21.42 o   0.2088E-02
 -12   8  12      121.57       93.94       22.48 o   0.1355E-02
 -11   8  12     2268.51     2348.38       88.93 o   0.6174E-04
 -10   8  12     1177.59     1260.53       61.91 o   0.1343E-03
  -9   8  12      263.74      252.48       29.45 o   0.6803E-03
  -8   8  12      471.61      488.72       39.19 o   0.3655E-03
  -7   8  12      966.07      987.74       46.76 o   0.2035E-03
  -6   8  12       45.03       27.85       14.22 o   0.3605E-02
  -5   8  12       28.70       18.68       12.09 o   0.5121E-02
  -4   8  12      738.34      683.99       35.88 o   0.3202E-03
  -3   8  12       76.75       83.77       14.12 o   0.2604E-02
  -2   8  12      126.76      142.01       15.69 o   0.1794E-02
  -1   8  12       17.40       67.57       11.41 o   0.4109E-02
   0   8  12      623.69      621.71       47.03 o   0.2626E-03
   1   8  12      366.69      338.12       36.84 o   0.4570E-03
   2   8  12     1679.47     1631.69       79.51 o   0.8658E-04
   3   8  12      812.05      918.60       68.90 o   0.1398E-03
   4   8  12      674.77      581.52       63.57 o   0.1784E-03
   5   8  12      188.37      167.67       36.18 o   0.5850E-03
   6   8  12      449.56      472.33       54.67 o   0.2418E-03
   7   8  12     1337.03     1323.84       95.71 o   0.7620E-04
   8   8  12       19.53       51.59       30.36 o   0.9874E-03
   9   8  12      393.11      430.58       67.22 o   0.1805E-03
 -15   9  12       29.19        1.55       24.04 o   0.1662E-02
 -14   9  12      839.74      940.29      104.99 o   0.7405E-04
 -13   9  12       25.12        0.39       19.82 o   0.2427E-02
 -12   9  12      377.08      360.53       37.49 o   0.4371E-03
 -11   9  12        0.67       28.58        9.49 o   0.3076E-04
 -10   9  12      293.11      319.99       31.09 o   0.5859E-03
  -9   9  12      175.25      152.83       26.12 o   0.9543E-03
  -8   9  12     1183.99     1245.26       54.39 o   0.1530E-03
  -7   9  12      207.58      193.57       23.03 o   0.1007E-02
  -6   9  12     1136.64     1117.12       52.02 o   0.1687E-03
  -5   9  12     1151.14     1121.40       52.36 o   0.1672E-03
  -4   9  12       79.17       67.89       14.31 o   0.2746E-02
  -3   9  12        9.98        4.48       11.55 o   0.6786E-02
  -2   9  12     3538.08     3569.10       85.81 o   0.4413E-04
  -1   9  12      231.46      208.22       25.12 o   0.8819E-03
   0   9  12      -15.36        4.55       16.43 o   0.3474E-02
   1   9  12       57.53       53.46       25.54 o   0.1290E-02
   2   9  12     2768.79     2750.59      130.58 o   0.3624E-04
   3   9  12        4.36       50.75       23.12 o   0.1600E-03
   4   9  12       47.38        9.30       27.97 o   0.1204E-02
   5   9  12      359.65      364.23       49.92 o   0.2969E-03
   6   9  12      112.31      122.78       30.87 o   0.8181E-03
   7   9  12      114.84       54.35       36.17 o   0.6777E-03
   8   9  12      -51.94       13.12       41.44 o   0.5635E-03
 -14  10  12      145.52      135.95       47.96 o   0.3820E-03
 -13  10  12     1145.03     1196.57       84.90 o   0.9416E-04
 -12  10  12      412.96      284.37       52.50 o   0.2828E-03
 -11  10  12       83.02      114.80       18.50 o   0.1729E-02
 -10  10  12       78.60      110.22       17.95 o   0.1827E-02
  -9  10  12      536.63      539.07       45.11 o   0.2953E-03
  -8  10  12      983.45      995.73       51.05 o   0.1862E-03
  -7  10  12     1075.38     1234.01       52.76 o   0.1612E-03
  -6  10  12      -24.15        9.26       15.95 o   0.3499E-02
  -5  10  12     2047.33     1966.53       65.87 o   0.9031E-04
  -4  10  12     1779.55     1879.79       60.61 o   0.1027E-03
  -3  10  12     1069.14      993.24       52.94 o   0.1770E-03
  -2  10  12      312.85      288.65       25.84 o   0.7302E-03
  -1  10  12     1273.31     1247.61       58.32 o   0.1408E-03
   0  10  12     2219.80     2275.56      115.23 o   0.4710E-04
   1  10  12     1364.16     1319.85       90.02 o   0.8274E-04
   2  10  12      287.14      321.19       45.17 o   0.3599E-03
   3  10  12      294.07      207.45       46.65 o   0.3664E-03
   4  10  12      593.08      582.81       62.11 o   0.1869E-03
   5  10  12     1172.81     1170.24       89.94 o   0.8710E-04
   6  10  12      112.80      108.16       32.07 o   0.7841E-03
   7  10  12      227.40      243.44       55.47 o   0.2752E-03
 -14  11  12      745.24      602.91      103.43 o   0.8079E-04
 -13  11  12      188.67      237.01       37.65 o   0.5178E-03
 -12  11  12       15.27        9.05       25.53 o   0.1479E-02
 -11  11  12       23.59       13.04       17.93 o   0.2794E-02
 -10  11  12       43.60       36.35       17.67 o   0.2514E-02
  -9  11  12        2.47       18.29       16.27 o   0.3440E-03
  -8  11  12      329.74      279.28       31.82 o   0.5823E-03
  -7  11  12      168.30      126.85       23.87 o   0.1122E-02
  -6  11  12     5541.08     5484.13      135.53 o   0.2069E-04
  -5  11  12       42.46       43.08       14.81 o   0.3181E-02
  -4  11  12     2617.22     2509.53       77.09 o   0.6507E-04
  -3  11  12       75.08       96.05       17.69 o   0.1952E-02
  -2  11  12      172.52      166.58       22.24 o   0.1135E-02
  -1  11  12       22.99       10.02       17.57 o   0.2938E-02
   0  11  12      121.70       71.11       35.28 o   0.6927E-03
   1  11  12      130.77      108.84       34.36 o   0.6923E-03
   2  11  12      115.70      110.53       29.08 o   0.9090E-03
   3  11  12       51.60       92.27       21.67 o   0.1549E-02
   4  11  12     1069.65     1051.87       85.20 o   0.9768E-04
   5  11  12      115.09      112.06       34.83 o   0.6803E-03
 -13  12  12       87.90       12.07       31.31 o   0.9404E-03
 -12  12  12      165.16      183.03       37.60 o   0.5492E-03
 -11  12  12      339.50      418.08       49.86 o   0.2907E-03
 -10  12  12      174.98      170.68       27.07 o   0.8855E-03
  -9  12  12       13.48        5.99       15.88 o   0.3693E-02
  -8  12  12      152.96      135.64       28.85 o   0.8659E-03
  -7  12  12     1954.52     1974.21       92.47 o   0.6591E-04
  -6  12  12       43.95       37.58       19.40 o   0.2150E-02
  -5  12  12       70.88       59.98       19.76 o   0.1876E-02
  -4  12  12     1027.10      965.27       64.27 o   0.1455E-03
  -3  12  12      -15.28        6.20       17.66 o   0.3010E-02
  -2  12  12       83.10       81.62       21.40 o   0.1556E-02
  -1  12  12       42.07       96.06       25.87 o   0.1185E-02
   0  12  12       -1.97        4.19       25.48 o   0.3670E-04
   1  12  12       84.65       20.15       28.98 o   0.1073E-02
   2  12  12      113.34       42.03       33.45 o   0.7899E-03
   3  12  12       82.23       54.89       30.31 o   0.9416E-03
   4  12  12      414.00      427.90       73.68 o   0.1547E-03
 -10  13  12       38.59        4.83       28.01 o   0.1220E-02
  -9  13  12     1503.41     1601.63      104.81 o   0.6296E-04
  -8  13  12       47.30       19.08       25.79 o   0.1373E-02
  -7  13  12      560.81      555.01       49.68 o   0.2583E-03
  -6  13  12        1.98       15.59       16.49 o   0.2118E-03
  -5  13  12     1306.83     1073.69       75.33 o   0.1112E-03
  -4  13  12       60.57       41.77       22.49 o   0.1632E-02
  -3  13  12      391.66      410.79       34.01 o   0.4660E-03
  -2  13  12      434.37      375.60       42.15 o   0.3653E-03
  -1  13  12      407.83      393.15       52.74 o   0.2666E-03
   0  13  12       82.71       41.16       27.26 o   0.1155E-02
   1  13  12      553.51      598.54       83.37 o   0.1186E-03
   2  13  12      469.43      321.80       79.58 o   0.1384E-03
   3  13  12      -39.40       41.80       41.12 o   0.5612E-03
  -8  14  12      760.55      653.74      105.14 o   0.7780E-04
  -7  14  12       29.38       69.32       30.09 o   0.9707E-03
  -6  14  12      233.76      159.91       63.64 o   0.2235E-03
  -5  14  12      144.36       92.19       49.93 o   0.3649E-03
  -4  14  12      332.00      293.51       46.92 o   0.3414E-03
  -3  14  12      157.44      185.86       47.60 o   0.3745E-03
  -5  15  12       48.43       58.48       31.05 o   0.9204E-03
  -4  15  12       28.87       42.22       29.07 o   0.1077E-02
 -18   1  13      644.02      603.18       66.20 o   0.1678E-03
 -17   1  13      135.21      185.61       28.66 o   0.8271E-03
 -16   1  13      111.70      114.76       28.18 o   0.9514E-03
 -15   1  13     1090.64     1138.44       78.30 o   0.1072E-03
 -14   1  13     1175.43     1190.15       79.34 o   0.1028E-03
 -13   1  13      232.55      166.98       35.49 o   0.5892E-03
 -12   1  13      928.37      837.50       65.70 o   0.1499E-03
 -11   1  13     1166.37     1129.06       54.99 o   0.1587E-03
 -10   1  13       10.23       10.90        9.98 o   0.8112E-02
  -9   1  13      398.45      393.97       25.56 o   0.6188E-03
  -8   1  13     2255.89     2213.12       64.80 o   0.8315E-04
  -7   1  13     4966.87     4957.18      105.56 o   0.2736E-04
  -6   1  13       41.29       33.54       11.46 o   0.4733E-02
  -5   1  13       53.03       62.52       11.27 o   0.3875E-02
  -4   1  13     2404.14     2413.83       79.51 o   0.6649E-04
  -3   1  13      240.11      313.97       21.10 o   0.8843E-03
  -2   1  13     5309.80     5349.13      113.06 o   0.2419E-04
  -1   1  13      366.56      366.53       27.04 o   0.6185E-03
   0   1  13     1014.70     1073.76       45.30 o   0.1987E-03
   1   1  13     1282.52     1234.35       46.43 o   0.1715E-03
   2   1  13        1.19        1.52       11.25 o   0.3540E-03
   3   1  13     1798.35     1770.40       51.98 o   0.1177E-03
   4   1  13      224.38      182.92       19.28 o   0.1208E-02
   5   1  13     1918.99     1888.76       63.23 o   0.9704E-04
   6   1  13      722.84      675.29       45.38 o   0.2594E-03
   7   1  13      544.86      515.14       41.48 o   0.3294E-03
   8   1  13       66.58       60.67       22.59 o   0.1538E-02
   9   1  13       19.34       10.15       23.40 o   0.1734E-02
  10   1  13      510.32      465.38       84.49 o   0.1200E-03
 -19   2  13     1596.17     1384.03      150.37 o   0.3696E-04
 -18   2  13      367.62      339.62       54.79 o   0.2604E-03
 -17   2  13        7.96       48.91       19.73 o   0.4097E-03
 -16   2  13      129.42      136.95       30.97 o   0.7903E-03
 -15   2  13      347.25      442.23       44.54 o   0.3348E-03
 -14   2  13      506.11      453.94       52.74 o   0.2533E-03
 -13   2  13      990.49      915.92       70.79 o   0.1315E-03
 -12   2  13       44.78       58.97       21.29 o   0.1741E-02
 -11   2  13     2060.20     1826.95       75.52 o   0.8315E-04
 -10   2  13     6199.47     6258.03      122.48 o   0.1933E-04
  -9   2  13     2449.25     2568.01       68.43 o   0.7131E-04
  -8   2  13    10726.61    10330.05      216.61 o   0.7428E-05
  -7   2  13      760.28      819.03       36.24 o   0.2898E-03
  -6   2  13      889.90      939.25       39.48 o   0.2444E-03
  -5   2  13       85.90       61.68       13.78 o   0.2883E-02
  -4   2  13      141.96      180.58       17.08 o   0.1477E-02
  -3   2  13      110.77      128.57       15.72 o   0.1903E-02
  -2   2  13      409.52      420.37       27.98 o   0.5553E-03
  -1   2  13    11569.20    11390.35      197.14 o   0.7070E-05
   0   2  13     4348.14     4483.67       92.09 o   0.3349E-04
   1   2  13       95.10       82.28       14.62 o   0.2449E-02
   2   2  13     1540.46     1514.64       52.64 o   0.1335E-03
   3   2  13        3.67        0.94       11.71 o   0.2861E-02
   4   2  13      829.74      817.82       35.53 o   0.2889E-03
   5   2  13      153.90      177.95       19.84 o   0.1279E-02
   6   2  13       -5.76        8.01       15.11 o   0.2476E-02
   7   2  13       91.39       79.31       23.30 o   0.1370E-02
   8   2  13       83.67      120.06       22.44 o   0.1339E-02
   9   2  13     1932.19     1952.79       94.49 o   0.6477E-04
  10   2  13      407.14      400.22       53.19 o   0.2626E-03
 -19   3  13      263.33      238.72       62.71 o   0.2217E-03
 -18   3  13       32.13       49.54       31.12 o   0.9388E-03
 -17   3  13      196.38      147.46       39.69 o   0.5127E-03
 -16   3  13      111.16       98.37       32.00 o   0.7965E-03
 -15   3  13       13.73       15.60       21.65 o   0.1993E-02
 -14   3  13      -28.53        1.92       23.91 o   0.1680E-02
 -13   3  13       10.26        4.52       20.58 o   0.2311E-02
 -12   3  13      119.27      128.00       26.02 o   0.1041E-02
 -11   3  13     1392.87     1522.80       61.96 o   0.1192E-03
 -10   3  13     1247.14     1251.13       58.18 o   0.1417E-03
  -9   3  13      552.28      576.20       36.91 o   0.3571E-03
  -8   3  13     7319.02     7308.84      138.00 o   0.1499E-04
  -7   3  13      837.64      891.21       38.52 o   0.2598E-03
  -6   3  13      436.99      516.61       27.58 o   0.5044E-03
  -5   3  13     2200.72     2256.98       76.40 o   0.7287E-04
  -4   3  13      290.22      301.12       22.54 o   0.8220E-03
  -3   3  13     1372.00     1458.31       50.65 o   0.1447E-03
  -2   3  13      621.01      680.36       34.27 o   0.3458E-03
  -1   3  13     1096.14     1124.59       41.82 o   0.2026E-03
   0   3  13      633.31      591.78       32.45 o   0.3844E-03
   1   3  13      495.06      586.61       29.28 o   0.4423E-03
   2   3  13     1800.79     1762.32       57.82 o   0.1101E-03
   3   3  13      940.31      956.00       42.20 o   0.2274E-03
   4   3  13      348.03      297.60       30.05 o   0.6052E-03
   5   3  13      623.79      662.14       40.14 o   0.3043E-03
   6   3  13     1083.75     1243.22       64.85 o   0.1306E-03
   7   3  13     1505.56     1369.26       79.12 o   0.9485E-04
   8   3  13       39.20       43.71       19.96 o   0.2035E-02
   9   3  13      208.18      243.90       38.90 o   0.4864E-03
  10   3  13      282.34      271.52       47.07 o   0.3491E-03
 -18   4  13      -29.92       16.78       36.14 o   0.7391E-03
 -17   4  13      -13.74        3.58       18.51 o   0.2794E-02
 -16   4  13     1856.02     1748.56      108.11 o   0.5717E-04
 -15   4  13     1117.06     1104.96       80.82 o   0.1031E-03
 -14   4  13      382.27      316.33       47.43 o   0.3266E-03
 -13   4  13      363.61      363.79       41.84 o   0.3808E-03
 -12   4  13      206.35      184.23       23.78 o   0.9909E-03
 -11   4  13     2199.83     2172.05       81.57 o   0.7021E-04
 -10   4  13     1888.43     1952.17       86.66 o   0.7161E-04
  -9   4  13      544.92      571.44       37.81 o   0.3503E-03
  -8   4  13      557.42      543.46       38.34 o   0.3506E-03
  -7   4  13     1208.29     1241.00       56.27 o   0.1479E-03
  -6   4  13       30.67       22.64       12.67 o   0.4615E-02
  -5   4  13      288.80      306.62       34.82 o   0.5183E-03
  -4   4  13     5068.28     5274.44      126.43 o   0.2300E-04
  -3   4  13       -0.20        6.13       10.11 o   0.2394E-04
  -2   4  13       18.08       26.65        9.95 o   0.6631E-02
  -1   4  13        3.44        5.38       11.53 o   0.2616E-02
   0   4  13       54.89       64.07       12.65 o   0.3381E-02
   1   4  13      683.19      659.36       38.36 o   0.3123E-03
   2   4  13      313.70      327.05       27.16 o   0.6640E-03
   3   4  13      368.97      363.12       29.77 o   0.5649E-03
   4   4  13       54.20       24.80       15.78 o   0.3068E-02
   5   4  13      638.77      664.70       40.90 o   0.2967E-03
   6   4  13      380.86      419.75       38.93 o   0.3993E-03
   7   4  13       84.92       94.20       26.64 o   0.1093E-02
   8   4  13      433.75      449.02       43.08 o   0.3389E-03
   9   4  13      568.36      527.75       61.89 o   0.1927E-03
  10   4  13      129.03      135.40       32.45 o   0.7379E-03
 -16   5  13      856.26     1058.44      111.67 o   0.6568E-04
 -15   5  13     1156.83     1052.24       81.40 o   0.1029E-03
 -14   5  13     1190.41     1268.07       79.34 o   0.1007E-03
 -13   5  13     1597.21     1548.37       91.07 o   0.7586E-04
 -12   5  13     1334.70     1310.85       63.78 o   0.1251E-03
 -11   5  13      399.44      449.70       35.19 o   0.4347E-03
 -10   5  13     1939.13     2100.90       76.04 o   0.7844E-04
  -9   5  13     1653.77     1548.34       68.68 o   0.1033E-03
  -8   5  13      484.58      457.00       36.55 o   0.4014E-03
  -7   5  13      424.08      389.00       33.26 o   0.4808E-03
  -6   5  13       -3.77        1.35       17.56 o   0.5988E-03
  -5   5  13      752.72      824.50       38.12 o   0.2785E-03
  -4   5  13     8540.22     8784.80      142.26 o   0.1190E-04
  -3   5  13      398.03      413.88       25.40 o   0.6103E-03
  -2   5  13     1855.28     1797.04       62.61 o   0.1013E-03
  -1   5  13      847.85      868.76       41.85 o   0.2446E-03
   0   5  13       53.00       35.96       14.04 o   0.3450E-02
   1   5  13       38.07       52.14       13.24 o   0.3561E-02
   2   5  13      350.29      355.12       29.89 o   0.5731E-03
   3   5  13     5566.14     5439.10      129.97 o   0.2143E-04
   4   5  13      871.36      810.89       47.13 o   0.2247E-03
   5   5  13     1406.44     1525.98       71.75 o   0.1028E-03
   6   5  13      319.71      244.12       36.84 o   0.5026E-03
   7   5  13      332.77      305.94       36.55 o   0.4791E-03
   8   5  13     1094.83     1110.61       86.18 o   0.9452E-04
   9   5  13      287.28      274.37       65.81 o   0.2003E-03
 -16   6  13      220.41      141.71       66.12 o   0.2102E-03
 -15   6  13     1507.51     1208.10      143.13 o   0.4105E-04
 -14   6  13        9.31        8.43       26.43 o   0.7046E-03
 -13   6  13      -21.19        3.10       22.49 o   0.1902E-02
 -12   6  13     1788.52     1820.98       76.12 o   0.8545E-04
 -11   6  13      264.39      218.30       27.51 o   0.7674E-03
 -10   6  13     2510.63     2454.13       89.16 o   0.5883E-04
  -9   6  13       68.85       45.69       15.93 o   0.2684E-02
  -8   6  13     6290.01     6097.55      152.84 o   0.1685E-04
  -7   6  13       15.17        6.96       12.17 o   0.5898E-02
  -6   6  13       68.13       98.39       18.21 o   0.1885E-02
  -5   6  13     1143.17     1237.82       47.79 o   0.1725E-03
  -4   6  13       31.78       31.17        9.52 o   0.6266E-02
  -3   6  13     1229.05     1238.09       44.54 o   0.1786E-03
  -2   6  13       12.72       22.39       11.81 o   0.5514E-02
  -1   6  13      282.41      296.94       30.99 o   0.6053E-03
   0   6  13      982.04     1107.34       57.12 o   0.1592E-03
   1   6  13       19.80        9.25       15.51 o   0.3719E-02
   2   6  13      499.59      514.44       43.04 o   0.3203E-03
   3   6  13       42.95       45.14       20.58 o   0.1916E-02
   4   6  13        9.21        7.34       24.46 o   0.9381E-03
   5   6  13      339.82      331.52       46.65 o   0.3356E-03
   6   6  13      152.50      137.59       34.25 o   0.6670E-03
   7   6  13       83.21       18.09       33.65 o   0.8194E-03
   8   6  13      108.49       75.76       48.29 o   0.3958E-03
   9   6  13     1521.29     1578.24      145.58 o   0.3838E-04
 -16   7  13      -60.74        1.26       49.80 o   0.3958E-03
 -15   7  13      123.82       24.73       56.57 o   0.3003E-03
 -14   7  13      373.56      437.83       68.86 o   0.1737E-03
 -13   7  13       19.32       30.10       15.04 o   0.3511E-02
 -12   7  13       23.64       56.06       15.07 o   0.3042E-02
 -11   7  13      247.22      270.18       29.77 o   0.6649E-03
 -10   7  13      880.28      817.96       45.26 o   0.2321E-03
  -9   7  13       75.67       71.98       16.65 o   0.2269E-02
  -8   7  13       33.51       29.86       15.47 o   0.3244E-02
  -7   7  13      139.08      133.81       21.57 o   0.1292E-02
  -6   7  13     1979.71     1946.07       79.93 o   0.7721E-04
  -5   7  13      399.19      467.76       29.83 o   0.5043E-03
  -4   7  13       24.36       28.41       11.67 o   0.5107E-02
  -3   7  13      504.45      430.86       32.94 o   0.4523E-03
  -2   7  13      454.04      424.12       39.04 o   0.3862E-03
  -1   7  13      318.84      276.24       33.18 o   0.5589E-03
   0   7  13      389.59      397.96       36.89 o   0.4303E-03
   1   7  13       59.33       78.88       21.62 o   0.1590E-02
   2   7  13      267.89      277.21       31.78 o   0.6031E-03
   3   7  13      166.65      198.47       26.05 o   0.8989E-03
   4   7  13       -3.28        3.40       30.63 o   0.4872E-04
   5   7  13       29.62        1.77       27.55 o   0.1276E-02
   6   7  13       24.47       45.32       28.62 o   0.1105E-02
   7   7  13      207.47      287.58       37.78 o   0.4899E-03
   8   7  13      664.04      525.58       92.81 o   0.9935E-04
 -15   8  13      417.97      442.05       78.22 o   0.1393E-03
 -14   8  13      654.94      636.69       90.24 o   0.1020E-03
 -13   8  13      539.78      528.36       44.56 o   0.3008E-03
 -12   8  13       13.39       16.20       15.57 o   0.3626E-02
 -11   8  13      391.68      390.48       37.16 o   0.4293E-03
 -10   8  13      262.00      298.79       29.35 o   0.6487E-03
  -9   8  13      232.29      264.82       29.09 o   0.6926E-03
  -8   8  13     1533.06     1578.06       72.50 o   0.9866E-04
  -7   8  13      422.13      443.94       37.07 o   0.4091E-03
  -6   8  13     4721.35     4631.50      114.87 o   0.2756E-04
  -5   8  13     2604.00     2569.59       80.82 o   0.6199E-04
  -4   8  13     2227.81     2232.50       65.87 o   0.8206E-04
  -3   8  13     1668.65     1675.38       63.21 o   0.1071E-03
  -2   8  13      238.53      235.29       29.81 o   0.6944E-03
  -1   8  13      211.47      201.32       27.84 o   0.8002E-03
   0   8  13      270.40      250.97       33.11 o   0.5866E-03
   1   8  13      106.82       87.21       24.88 o   0.1203E-02
   2   8  13      433.67      440.80       42.45 o   0.3474E-03
   3   8  13        7.06       18.06       20.09 o   0.9372E-03
   4   8  13      576.27      630.44       60.21 o   0.1926E-03
   5   8  13      547.29      563.14       60.91 o   0.1954E-03
   6   8  13      384.03      452.65       54.55 o   0.2480E-03
   7   8  13      274.91      419.83       66.16 o   0.1896E-03
   8   8  13      384.17      328.24       80.87 o   0.1356E-03
 -15   9  13     1372.41     1275.40      138.94 o   0.4312E-04
 -14   9  13     1320.40     1288.22      132.90 o   0.4648E-04
 -13   9  13      197.36      153.87       40.04 o   0.5026E-03
 -12   9  13      140.42      151.95       24.00 o   0.1094E-02
 -11   9  13       48.51       13.27       19.11 o   0.2379E-02
 -10   9  13        0.62       14.86       11.48 o   0.1440E-04
  -9   9  13       83.56       81.19       20.26 o   0.1686E-02
  -8   9  13      306.71      347.22       33.72 o   0.5167E-03
  -7   9  13      699.77      705.06       41.34 o   0.2818E-03
  -6   9  13       60.43       99.42       14.54 o   0.2465E-02
  -5   9  13     1619.72     1629.11       57.03 o   0.1192E-03
  -4   9  13     3142.23     2903.04       82.61 o   0.5365E-04
  -3   9  13       29.51       36.01       14.54 o   0.3486E-02
  -2   9  13     1465.53     1390.79       74.26 o   0.1019E-03
  -1   9  13       90.15       94.04       20.63 o   0.1575E-02
   0   9  13      350.67      379.68       37.39 o   0.4367E-03
   1   9  13      653.44      623.46       52.00 o   0.2308E-03
   2   9  13       42.95       45.21       23.02 o   0.1592E-02
   3   9  13     1250.10     1406.67       89.19 o   0.8322E-04
   4   9  13      907.86      899.81       77.82 o   0.1174E-03
   5   9  13     1012.05      990.48       84.31 o   0.1011E-03
   6   9  13     1208.99     1266.96       92.91 o   0.8134E-04
 -14  10  13       46.20       11.08       36.05 o   0.7406E-03
 -13  10  13       78.96       42.28       33.28 o   0.8135E-03
 -12  10  13     1031.41     1154.47       80.82 o   0.1029E-03
 -11  10  13       96.05      103.51       22.75 o   0.1342E-02
 -10  10  13        5.95       17.00       20.79 o   0.7438E-03
  -9  10  13       31.92       19.01       18.02 o   0.2664E-02
  -8  10  13      805.41      735.31       47.44 o   0.2345E-03
  -7  10  13      334.82      270.83       30.62 o   0.6138E-03
  -6  10  13       73.09       55.80       17.69 o   0.2222E-02
  -5  10  13       25.97        6.49       12.43 o   0.5451E-02
  -4  10  13      171.88      183.90       20.49 o   0.1201E-02
  -3  10  13      936.87      860.53       50.66 o   0.2009E-03
  -2  10  13      116.99       84.14       26.00 o   0.1124E-02
  -1  10  13      342.46      304.72       38.58 o   0.4461E-03
   0  10  13      335.63      262.70       47.32 o   0.3422E-03
   1  10  13       -5.84       11.42       25.86 o   0.3038E-03
   2  10  13      158.16      239.53       37.52 o   0.5263E-03
   3  10  13      832.86      874.57       73.98 o   0.1281E-03
   4  10  13      276.16      231.41       44.07 o   0.3969E-03
   5  10  13       67.83       77.79       29.04 o   0.9912E-03
 -13  11  13      151.68      151.36       34.03 o   0.6648E-03
 -12  11  13      828.92      849.70       74.74 o   0.1273E-03
 -11  11  13       44.55       40.57       18.20 o   0.2355E-02
 -10  11  13     1028.40     1031.41       65.00 o   0.1405E-03
  -9  11  13      220.91      291.20       32.65 o   0.5884E-03
  -8  11  13      507.09      492.02       38.94 o   0.3629E-03
  -7  11  13     1399.70     1343.70       63.89 o   0.1224E-03
  -6  11  13     1041.63     1016.99       48.92 o   0.1898E-03
  -5  11  13       54.48       48.19       15.79 o   0.2767E-02
  -4  11  13      208.90      162.00       23.28 o   0.1051E-02
  -3  11  13      606.11      568.69       50.24 o   0.2499E-03
  -2  11  13       10.20       33.13       17.73 o   0.2700E-02
  -1  11  13      557.71      536.71       60.38 o   0.1995E-03
   0  11  13     1064.55     1202.61       83.03 o   0.9779E-04
   1  11  13     1628.13     1664.15      104.04 o   0.6225E-04
   2  11  13        3.08        0.95       19.50 o   0.2617E-03
   3  11  13       66.21       81.00       27.93 o   0.1052E-02
   4  11  13      -18.87       27.39       42.94 o   0.3696E-03
 -13  12  13     1950.74     1880.46      117.71 o   0.4956E-04
 -12  12  13       84.97       96.79       27.84 o   0.1016E-02
 -11  12  13      993.77     1030.04       83.63 o   0.1016E-03
 -10  12  13       22.94       29.35       18.09 o   0.2583E-02
  -9  12  13       -1.76       23.94       15.97 o   0.1901E-03
  -8  12  13      593.18      617.05       52.21 o   0.2333E-03
  -7  12  13      222.98      216.40       29.63 o   0.7211E-03
  -6  12  13     1303.62     1416.55       64.57 o   0.1202E-03
  -5  12  13      733.12      745.33       47.75 o   0.2362E-03
  -4  12  13      194.20      202.49       30.15 o   0.7294E-03
  -3  12  13       27.27       24.49       28.60 o   0.1144E-02
  -2  12  13      271.28      230.67       41.06 o   0.4432E-03
  -1  12  13      880.93      903.58       76.31 o   0.1210E-03
   0  12  13      702.77      630.66       69.63 o   0.1530E-03
   1  12  13        3.25       54.81       24.20 o   0.1009E-03
   2  12  13      -16.84        9.75       29.89 o   0.1087E-02
   3  12  13      253.39      226.08       63.18 o   0.2202E-03
  -9  13  13      -19.34        1.26       21.96 o   0.2006E-02
  -8  13  13      -24.81       35.54       33.71 o   0.8287E-03
  -7  13  13      293.32      299.98       43.98 o   0.3789E-03
  -6  13  13      182.72      218.37       33.47 o   0.6261E-03
  -5  13  13       83.56       58.33       22.50 o   0.1526E-02
  -4  13  13      235.10      279.52       53.84 o   0.2840E-03
  -3  13  13      467.60      391.41       76.46 o   0.1457E-03
  -2  13  13      182.06      206.43       55.33 o   0.2840E-03
  -1  13  13       35.96        4.32       27.45 o   0.1272E-02
   0  13  13      -63.14       10.89       47.14 o   0.4377E-03
   1  13  13       64.43       28.96       35.19 o   0.7523E-03
   2  13  13       34.83       38.82       27.57 o   0.1185E-02
  -8  14  13       46.69       10.26       35.37 o   0.7690E-03
  -7  14  13       56.72       85.57       30.70 o   0.8990E-03
  -6  14  13      224.46      114.42       58.57 o   0.2648E-03
 -18   0  14      437.67      459.96       78.95 o   0.1361E-03
 -17   0  14      977.37      900.60      113.19 o   0.6513E-04
 -16   0  14      107.66      122.00       36.91 o   0.6140E-03
 -15   0  14     1781.04     1715.54      144.41 o   0.3781E-04
 -14   0  14      695.00      625.59       86.68 o   0.1089E-03
 -13   0  14       20.09       24.08       25.24 o   0.1454E-02
 -12   0  14      190.08      149.97       45.40 o   0.4109E-03
 -11   0  14     2168.93     2263.63      146.60 o   0.3409E-04
 -10   0  14     2502.88     2450.43       99.80 o   0.5265E-04
  -9   0  14     1571.11     1684.56       78.16 o   0.8827E-04
  -8   0  14      947.30      998.23       58.56 o   0.1622E-03
  -7   0  14      510.15      474.97       43.73 o   0.3200E-03
  -6   0  14      266.22      254.25       31.59 o   0.6221E-03
  -5   0  14      178.56      183.41       27.22 o   0.8615E-03
  -4   0  14       57.77       33.54       15.44 o   0.3022E-02
  -3   0  14     3514.67     3578.28      126.29 o   0.3204E-04
  -2   0  14     6786.82     7010.86      193.61 o   0.1233E-04
  -1   0  14    14862.28    14519.31      342.56 o   0.3623E-05
   0   0  14     2849.61     3002.56      117.27 o   0.3943E-04
   1   0  14     7380.90     7395.86      214.82 o   0.1057E-04
   2   0  14      678.22      701.57       45.03 o   0.2606E-03
   3   0  14     1202.15     1103.16       61.72 o   0.1413E-03
   4   0  14       84.55       90.79       20.40 o   0.1623E-02
   5   0  14      103.60      121.03       27.73 o   0.9732E-03
   6   0  14      981.41      958.49       77.45 o   0.1153E-03
   7   0  14       67.49       74.19       29.08 o   0.9929E-03
   8   0  14      353.88      378.29       51.55 o   0.2817E-03
   9   0  14      867.98      721.56      111.42 o   0.6918E-04
 -18   1  14      112.43       98.64       28.71 o   0.9459E-03
 -17   1  14        8.01        6.19       21.27 o   0.1239E-02
 -16   1  14     1674.22     1697.75      101.83 o   0.6340E-04
 -15   1  14        7.16        9.93       16.24 o   0.2639E-02
 -14   1  14       52.38       32.78       22.89 o   0.1637E-02
 -13   1  14       93.65      109.77       25.25 o   0.1145E-02
 -12   1  14     1438.60     1506.68       84.81 o   0.8506E-04
 -11   1  14       36.34       56.28       14.45 o   0.3122E-02
 -10   1  14        9.16        5.57       10.25 o   0.8330E-02
  -9   1  14     2471.91     2494.41       70.89 o   0.7075E-04
  -8   1  14     1224.87     1169.57       47.52 o   0.1754E-03
  -7   1  14     1024.21     1004.32       44.04 o   0.2097E-03
  -6   1  14       62.87       53.35       13.29 o   0.3307E-02
  -5   1  14     1101.16     1152.77       46.31 o   0.1852E-03
  -4   1  14        1.46        1.50       10.97 o   0.5894E-03
  -3   1  14      103.80      107.41       14.55 o   0.2209E-02
  -2   1  14       53.43       27.77       13.84 o   0.3678E-02
  -1   1  14        1.57        2.34       11.66 o   0.5333E-03
   0   1  14      827.67      827.89       43.13 o   0.2444E-03
   1   1  14       25.96        8.86       11.85 o   0.5804E-02
   2   1  14     1005.74     1088.91       43.46 o   0.2048E-03
   3   1  14       17.18       12.83       11.17 o   0.6402E-02
   4   1  14     2506.55     2550.17       65.98 o   0.7294E-04
   5   1  14     1757.31     1730.71       62.98 o   0.1046E-03
   6   1  14     1271.55     1314.41       62.57 o   0.1286E-03
   7   1  14       12.62       26.70       16.87 o   0.3003E-02
   8   1  14      -23.58        1.46       21.89 o   0.2006E-02
   9   1  14       78.78       53.21       27.87 o   0.1094E-02
 -18   2  14       36.24       61.85       36.25 o   0.6983E-03
 -17   2  14       63.22       23.54       24.25 o   0.1493E-02
 -16   2  14      469.17      534.99       55.04 o   0.2318E-03
 -15   2  14       42.83        8.90       22.94 o   0.1751E-02
 -14   2  14      186.26      242.67       31.52 o   0.6600E-03
 -13   2  14       96.29      101.37       24.89 o   0.1183E-02
 -12   2  14      463.87      445.65       47.61 o   0.2958E-03
 -11   2  14      445.68      495.02       35.03 o   0.4142E-03
 -10   2  14      305.41      308.17       24.52 o   0.7511E-03
  -9   2  14      741.54      815.00       37.62 o   0.2839E-03
  -8   2  14      394.88      410.18       27.26 o   0.5786E-03
  -7   2  14      157.37      146.02       19.51 o   0.1379E-02
  -6   2  14       15.83       16.45       10.92 o   0.6442E-02
  -5   2  14       34.82       29.98       12.66 o   0.4337E-02
  -4   2  14     1247.84     1296.09       44.57 o   0.1735E-03
  -3   2  14       17.37        9.82       11.70 o   0.6093E-02
  -2   2  14      503.81      536.42       32.36 o   0.4231E-03
  -1   2  14        4.08        0.81       11.79 o   0.3433E-02
   0   2  14       12.26        0.80       12.03 o   0.6452E-02
   1   2  14      137.37      149.18       16.36 o   0.1667E-02
   2   2  14      846.50      860.25       40.16 o   0.2548E-03
   3   2  14      175.16      221.37       17.56 o   0.1268E-02
   4   2  14       18.53       34.39       13.45 o   0.4096E-02
   5   2  14       -6.02        6.54       12.15 o   0.5803E-02
   6   2  14       63.65      100.66       21.62 o   0.1502E-02
   7   2  14      104.63      109.43       25.99 o   0.1088E-02
   8   2  14      310.28      311.32       41.01 o   0.4128E-03
   9   2  14      -23.17        4.01       30.75 o   0.1032E-02
 -18   3  14      312.86      343.32       64.66 o   0.2008E-03
 -17   3  14       47.34       92.46       26.33 o   0.1154E-02
 -16   3  14     1421.58     1311.59       94.55 o   0.7707E-04
 -15   3  14      126.41       99.42       30.00 o   0.8730E-03
 -14   3  14       35.58       17.41       21.51 o   0.1943E-02
 -13   3  14      165.91      169.30       28.90 o   0.8178E-03
 -12   3  14     1806.63     1821.25       96.59 o   0.6547E-04
 -11   3  14      675.42      642.97       44.01 o   0.2756E-03
 -10   3  14     6229.33     6408.85      152.82 o   0.1636E-04
  -9   3  14       88.92       72.93       14.29 o   0.2630E-02
  -8   3  14     2666.20     2604.01       74.76 o   0.6487E-04
  -7   3  14     4549.55     4528.74      104.05 o   0.3033E-04
  -6   3  14     2231.11     2251.15       68.75 o   0.7930E-04
  -5   3  14     6929.19     6894.68      160.14 o   0.1449E-04
  -4   3  14      572.11      588.50       30.10 o   0.4188E-03
  -3   3  14      278.01      245.61       24.35 o   0.8365E-03
  -2   3  14      780.15      769.36       40.33 o   0.2720E-03
  -1   3  14      516.68      493.08       29.92 o   0.4659E-03
   0   3  14      226.75      205.50       21.14 o   0.1064E-02
   1   3  14     2169.54     2314.41       64.94 o   0.8169E-04
   2   3  14     1401.34     1404.39       52.38 o   0.1431E-03
   3   3  14       39.68       56.65       13.03 o   0.3528E-02
   4   3  14      299.21      265.51       28.04 o   0.6952E-03
   5   3  14      414.10      430.75       34.42 o   0.4492E-03
   6   3  14      198.77      202.34       30.98 o   0.7023E-03
   7   3  14      278.62      278.18       36.12 o   0.5097E-03
   8   3  14        8.90        2.42       21.17 o   0.1569E-02
   9   3  14      269.93      245.96       47.34 o   0.3524E-03
 -18   4  14      199.38      248.24       51.57 o   0.3124E-03
 -17   4  14      724.44      719.45       69.45 o   0.1490E-03
 -16   4  14      162.12      187.47       35.68 o   0.5935E-03
 -15   4  14       43.96       76.41       19.46 o   0.1903E-02
 -14   4  14      300.24      283.46       44.27 o   0.3781E-03
 -13   4  14      105.25      102.75       25.51 o   0.1130E-02
 -12   4  14     2578.24     2514.24       92.55 o   0.5571E-04
 -11   4  14     3580.37     3635.94      110.25 o   0.3594E-04
 -10   4  14     2001.44     2060.92       78.05 o   0.7663E-04
  -9   4  14     2238.87     2341.31       82.33 o   0.6666E-04
  -8   4  14      122.53      115.95       19.83 o   0.1514E-02
  -7   4  14     1633.34     1650.36       68.93 o   0.1004E-03
  -6   4  14     2301.19     2431.12      103.77 o   0.5158E-04
  -5   4  14      843.96      787.04       46.70 o   0.2309E-03
  -4   4  14     2854.85     2741.55       71.50 o   0.6332E-04
  -3   4  14       43.78       40.68        9.90 o   0.5246E-02
  -2   4  14      139.69      159.70       17.46 o   0.1530E-02
  -1   4  14     3794.26     3814.33       97.87 o   0.3772E-04
   0   4  14        0.50       30.47        9.28 o   0.3371E-04
   1   4  14     4010.00     3866.81      104.06 o   0.3510E-04
   2   4  14      117.89      117.62       18.43 o   0.1643E-02
   3   4  14      199.91      140.16       23.79 o   0.1071E-02
   4   4  14      374.81      334.72       33.41 o   0.5111E-03
   5   4  14      -11.14        3.34       14.69 o   0.4373E-02
   6   4  14      193.44      232.31       30.68 o   0.6885E-03
   7   4  14       14.95       14.49       19.43 o   0.2441E-02
   8   4  14      528.88      563.43       59.14 o   0.2044E-03
   9   4  14     1294.44     1394.56      135.80 o   0.4440E-04
 -16   5  14      675.28      628.86       97.91 o   0.8890E-04
 -15   5  14       16.89        4.42       16.08 o   0.3602E-02
 -14   5  14       32.81       30.63       19.57 o   0.2210E-02
 -13   5  14      398.64      374.74       46.47 o   0.3241E-03
 -12   5  14     1188.30     1178.56       61.57 o   0.1386E-03
 -11   5  14     2203.21     2272.25       84.63 o   0.6631E-04
 -10   5  14      329.80      422.95       32.49 o   0.4983E-03
  -9   5  14     1154.21     1137.79       58.51 o   0.1491E-03
  -8   5  14      554.44      523.50       39.91 o   0.3409E-03
  -7   5  14      237.28      296.01       33.31 o   0.5673E-03
  -6   5  14      404.91      379.68       42.15 o   0.3675E-03
  -5   5  14      912.83      935.40       42.93 o   0.2280E-03
  -4   5  14       21.14       16.53       11.00 o   0.6219E-02
  -3   5  14       16.83       16.74       12.15 o   0.5418E-02
  -2   5  14       91.97       79.42       15.96 o   0.2260E-02
  -1   5  14     1874.25     1878.26       65.84 o   0.9492E-04
   0   5  14      289.45      314.09       27.03 o   0.6859E-03
   1   5  14       99.56       93.10       16.69 o   0.2031E-02
   2   5  14      491.95      516.24       34.75 o   0.4035E-03
   3   5  14     1954.36     1920.26       73.52 o   0.8440E-04
   4   5  14      619.54      603.21       42.50 o   0.2974E-03
   5   5  14       13.01        8.26       19.44 o   0.2503E-02
   6   5  14      159.25      132.49       35.32 o   0.6364E-03
   7   5  14      -10.19        0.01       25.65 o   0.9594E-03
   8   5  14       74.27       43.86       34.70 o   0.7551E-03
 -16   6  14     1139.17      968.64      128.16 o   0.5182E-04
 -15   6  14       95.81      108.26       47.30 o   0.4043E-03
 -14   6  14      760.00      762.11       99.42 o   0.8405E-04
 -13   6  14      574.78      545.56       54.80 o   0.2268E-03
 -12   6  14     3873.72     3853.55      120.58 o   0.3143E-04
 -11   6  14      242.89      266.96       28.00 o   0.7181E-03
 -10   6  14      253.99      270.49       27.75 o   0.7179E-03
  -9   6  14       33.19       29.95       11.57 o   0.4925E-02
  -8   6  14       29.01       15.46       15.83 o   0.3389E-02
  -7   6  14       63.78       71.43       17.72 o   0.2132E-02
  -6   6  14      568.22      517.16       42.81 o   0.3150E-03
  -5   6  14      114.51      103.30       21.21 o   0.1443E-02
  -4   6  14     3570.57     3602.43       97.83 o   0.3990E-04
  -3   6  14      479.35      451.42       39.23 o   0.3738E-03
  -2   6  14       46.98       43.50       17.57 o   0.2447E-02
  -1   6  14       37.97       53.57       17.18 o   0.2483E-02
   0   6  14      204.49      223.72       28.35 o   0.7650E-03
   1   6  14      504.79      566.72       43.82 o   0.3031E-03
   2   6  14      448.79      492.74       42.57 o   0.3334E-03
   3   6  14      360.56      342.01       38.76 o   0.4271E-03
   4   6  14     1180.53     1087.18       70.00 o   0.1235E-03
   5   6  14       -9.20       28.46       20.87 o   0.7211E-03
   6   6  14      575.41      504.24       63.82 o   0.1853E-03
   7   6  14      -16.43       35.67       47.22 o   0.2040E-03
 -15   7  14     1342.89     1445.82      134.95 o   0.4447E-04
 -14   7  14       59.48       29.45       22.77 o   0.1649E-02
 -13   7  14      647.73      677.46       59.94 o   0.1879E-03
 -12   7  14       -5.27       33.78       15.55 o   0.6197E-03
 -11   7  14      366.70      334.65       35.52 o   0.4784E-03
 -10   7  14     1053.47     1048.78       60.62 o   0.1507E-03
  -9   7  14       25.19       24.74       13.94 o   0.4001E-02
  -8   7  14      110.38      129.80       20.38 o   0.1438E-02
  -7   7  14       66.09       57.28       18.48 o   0.2098E-02
  -6   7  14     1341.02     1338.05       66.96 o   0.1179E-03
  -5   7  14     4941.86     4910.89      121.11 o   0.2515E-04
  -4   7  14      260.48      288.42       26.65 o   0.7321E-03
  -3   7  14      716.50      705.54       49.25 o   0.2334E-03
  -2   7  14      521.13      573.62       43.55 o   0.3031E-03
  -1   7  14       73.48       57.99       20.58 o   0.1770E-02
   0   7  14       79.10      115.27       21.95 o   0.1397E-02
   1   7  14      224.80      251.30       29.45 o   0.6985E-03
   2   7  14     1207.75     1223.97       70.40 o   0.1175E-03
   3   7  14     1379.57     1246.08       76.40 o   0.1035E-03
   4   7  14      110.70       80.04       32.66 o   0.7879E-03
   5   7  14      881.44      950.56       77.41 o   0.1171E-03
   6   7  14      111.22       99.90       37.14 o   0.6194E-03
   7   7  14     1555.85     1514.02      147.37 o   0.3781E-04
 -15   8  14      247.31      183.60       65.31 o   0.2109E-03
 -14   8  14      101.53       87.92       45.38 o   0.4410E-03
 -13   8  14       30.02       50.61       17.37 o   0.2514E-02
 -12   8  14     1134.74     1085.36       65.68 o   0.1342E-03
 -11   8  14      676.13      602.39       50.73 o   0.2390E-03
 -10   8  14      717.77      758.72       50.90 o   0.2195E-03
  -9   8  14       45.90       28.82       15.59 o   0.3132E-02
  -8   8  14      192.45      210.99       28.67 o   0.7715E-03
  -7   8  14      353.10      358.02       36.29 o   0.4601E-03
  -6   8  14       -2.14        3.62       13.87 o   0.4950E-03
  -5   8  14      286.06      298.75       24.78 o   0.7607E-03
  -4   8  14     1944.90     1860.09       72.62 o   0.8670E-04
  -3   8  14       93.44      111.72       22.22 o   0.1369E-02
  -2   8  14        6.73       25.37       14.78 o   0.1170E-02
  -1   8  14      408.28      434.16       40.64 o   0.3710E-03
   0   8  14      304.28      369.61       36.26 o   0.4646E-03
   1   8  14     1337.29     1245.22       73.30 o   0.1094E-03
   2   8  14     1388.01     1269.39       76.54 o   0.1027E-03
   3   8  14      107.92      159.94       29.99 o   0.8164E-03
   4   8  14      104.10       71.56       29.78 o   0.9324E-03
   5   8  14      -25.77        0.30       26.50 o   0.1386E-02
   6   8  14       68.02       12.46       48.50 o   0.4131E-03
 -14   9  14       75.59       30.04       42.91 o   0.5150E-03
 -13   9  14      806.47      825.29       73.02 o   0.1328E-03
 -12   9  14      153.81      115.84       26.16 o   0.1023E-02
 -11   9  14      -27.53       14.70       21.60 o   0.1968E-02
 -10   9  14      187.77      153.78       28.37 o   0.8443E-03
  -9   9  14      171.34      197.56       26.54 o   0.8756E-03
  -8   9  14     1421.71     1378.68       73.39 o   0.1042E-03
  -7   9  14      960.05      966.89       59.58 o   0.1607E-03
  -6   9  14      -33.04        2.82       17.78 o   0.2904E-02
  -5   9  14      185.92      152.41       24.56 o   0.1020E-02
  -4   9  14       90.17      119.16       18.67 o   0.1675E-02
  -3   9  14     1456.97     1583.18       76.51 o   0.9398E-04
  -2   9  14       46.58       61.40       18.86 o   0.2072E-02
  -1   9  14     1758.68     1708.63       85.74 o   0.7753E-04
   0   9  14      306.87      259.55       38.06 o   0.4766E-03
   1   9  14      884.46      866.37       62.14 o   0.1605E-03
   2   9  14      204.91      218.77       39.17 o   0.4919E-03
   3   9  14       76.44       94.51       28.40 o   0.9934E-03
   4   9  14      281.70      322.75       46.29 o   0.3475E-03
   5   9  14      120.63      139.41       54.34 o   0.3072E-03
 -13  10  14       18.38        6.01       20.85 o   0.2189E-02
 -12  10  14     1034.00     1000.90       65.40 o   0.1407E-03
 -11  10  14       22.53       29.79       17.60 o   0.2701E-02
 -10  10  14      113.12      143.37       22.85 o   0.1211E-02
  -9  10  14      388.96      374.44       38.70 o   0.4142E-03
  -8  10  14      -24.08        5.21       19.86 o   0.2382E-02
  -7  10  14     1292.16     1194.72       60.97 o   0.1370E-03
  -6  10  14     1828.66     1710.30       64.97 o   0.1013E-03
  -5  10  14      100.27       74.72       22.43 o   0.1448E-02
  -4  10  14     1620.09     1761.91       83.79 o   0.7987E-04
  -3  10  14       65.80       62.06       23.55 o   0.1437E-02
  -2  10  14     4500.16     4662.06      146.93 o   0.2259E-04
  -1  10  14     1931.78     1978.17       92.80 o   0.6579E-04
   0  10  14       77.39        3.24       32.44 o   0.8976E-03
   1  10  14       11.43       15.86       30.90 o   0.5658E-03
   2  10  14       50.32       15.24       29.86 o   0.1051E-02
   3  10  14       18.18       41.00       22.02 o   0.1791E-02
 -13  11  14      701.55      683.92       71.59 o   0.1445E-03
 -12  11  14      148.08      178.05       36.45 o   0.5835E-03
 -11  11  14       -3.79       52.69       21.90 o   0.1493E-03
 -10  11  14      -19.19        2.91       18.25 o   0.2846E-02
  -9  11  14      110.65       60.40       25.27 o   0.1232E-02
  -8  11  14      337.89      294.80       34.87 o   0.5126E-03
  -7  11  14      897.00      855.29       46.41 o   0.2215E-03
  -6  11  14       19.68       17.23       16.44 o   0.3223E-02
  -5  11  14     2282.82     2106.90       85.81 o   0.6714E-04
  -4  11  14      -31.84        2.68       22.09 o   0.1940E-02
  -3  11  14     1246.04     1163.68       73.55 o   0.1128E-03
  -2  11  14       79.38      105.67       29.89 o   0.8983E-03
  -1  11  14      452.12      410.42       54.95 o   0.2465E-03
   0  11  14       45.24       16.13       24.31 o   0.1542E-02
   1  11  14      528.65      463.23       63.58 o   0.1906E-03
   2  11  14       68.45       55.58       44.35 o   0.4761E-03
 -12  12  14      204.90      100.60       56.31 o   0.2875E-03
 -11  12  14       -1.41        2.29       25.26 o   0.1957E-04
 -10  12  14      255.99      289.93       34.51 o   0.5408E-03
  -9  12  14       43.23       62.20       29.11 o   0.1028E-02
  -8  12  14      392.05      300.52       44.56 o   0.3600E-03
  -7  12  14     1499.69     1450.71       71.11 o   0.1047E-03
  -6  12  14       20.44        0.12       18.51 o   0.2796E-02
  -5  12  14       33.16       17.49       24.42 o   0.1545E-02
  -4  12  14      -33.43        0.27       22.22 o   0.1928E-02
  -3  12  14      798.57      874.54       74.21 o   0.1282E-03
  -2  12  14        1.64       52.99       23.21 o   0.3684E-04
  -1  12  14      255.49      296.70       54.64 o   0.2735E-03
   0  12  14       45.21       49.65       37.85 o   0.6496E-03
   1  12  14       98.89      172.66       39.55 o   0.5258E-03
 -10  13  14     1186.59     1145.49      130.23 o   0.4927E-04
  -9  13  14      -13.16        7.99       27.98 o   0.1116E-02
  -8  13  14     1802.46     1665.22       90.22 o   0.7338E-04
  -7  13  14      -35.74       50.83       33.89 o   0.7996E-03
  -6  13  14       -6.12        2.84       34.76 o   0.1025E-03
  -5  13  14      168.79      150.36       46.34 o   0.3992E-03
  -4  13  14      329.27      359.40       62.38 o   0.2112E-03
  -3  13  14      163.41      182.81       47.68 o   0.3732E-03
  -2  13  14       14.89      158.09       28.71 o   0.9302E-03
  -1  13  14      665.06      660.07       92.20 o   0.9789E-04
   0  13  14      810.06      796.85      105.74 o   0.7510E-04
  -5  14  14      -20.89        0.93       31.88 o   0.9679E-03
  -4  14  14       35.07       23.78       28.96 o   0.1112E-02
  -3  14  14       78.52       56.19       35.77 o   0.7032E-03
 -18   1  15      -33.55        2.56       35.53 o   0.7747E-03
 -17   1  15      796.17      740.32       74.56 o   0.1322E-03
 -16   1  15      739.63      759.93       68.41 o   0.1499E-03
 -15   1  15       32.91        2.25       21.59 o   0.2025E-02
 -14   1  15      206.86      154.80       37.43 o   0.5564E-03
 -13   1  15      605.96      636.24       56.97 o   0.2060E-03
 -12   1  15       37.21       55.46       21.35 o   0.1767E-02
 -11   1  15       60.77       77.39       23.57 o   0.1394E-02
 -10   1  15      248.50      212.15       22.72 o   0.9612E-03
  -9   1  15     4548.93     4396.90      105.90 o   0.3061E-04
  -8   1  15     3601.93     3582.23       91.56 o   0.4187E-04
  -7   1  15     6888.96     6611.81      139.28 o   0.1647E-04
  -6   1  15     6274.43     5959.06      131.54 o   0.1909E-04
  -5   1  15      372.38      319.87       27.68 o   0.6349E-03
  -4   1  15      240.20      229.75       22.80 o   0.9395E-03
  -3   1  15     1790.57     1697.71       62.86 o   0.1049E-03
  -2   1  15      304.01      359.82       26.38 o   0.6594E-03
  -1   1  15      823.51      816.51       43.13 o   0.2467E-03
   0   1  15      426.80      471.42       32.35 o   0.4606E-03
   1   1  15      524.70      495.21       32.06 o   0.4368E-03
   2   1  15       94.08       88.41       13.62 o   0.2581E-02
   3   1  15     1376.52     1379.98       48.80 o   0.1529E-03
   4   1  15     3004.79     2892.57       84.93 o   0.5342E-04
   5   1  15      155.02      137.59       25.65 o   0.1017E-02
   6   1  15       18.61       31.84       17.61 o   0.2701E-02
   7   1  15        9.81        3.05       21.39 o   0.1827E-02
   8   1  15       37.27        3.72       43.82 o   0.5121E-03
 -18   2  15      981.55      941.41      116.41 o   0.6177E-04
 -17   2  15       14.41        7.37       29.89 o   0.1029E-02
 -16   2  15      478.32      489.56       57.21 o   0.2233E-03
 -15   2  15       45.63       31.64       18.83 o   0.2295E-02
 -14   2  15       80.05       97.57       22.16 o   0.1433E-02
 -13   2  15     1830.77     1581.11      101.42 o   0.6419E-04
 -12   2  15     1752.90     1879.85       97.36 o   0.6445E-04
 -11   2  15        6.75        8.45       11.46 o   0.6711E-02
 -10   2  15     1162.67     1147.86       58.37 o   0.1487E-03
  -9   2  15     3148.41     3188.78       85.12 o   0.4955E-04
  -8   2  15      837.56      764.77       41.28 o   0.2625E-03
  -7   2  15     2460.65     2486.87       74.30 o   0.6856E-04
  -6   2  15      240.99      235.93       23.07 o   0.9180E-03
  -5   2  15      202.19      266.35       21.75 o   0.9549E-03
  -4   2  15     2581.94     2583.17       76.81 o   0.6443E-04
  -3   2  15     1471.15     1569.20       56.66 o   0.1254E-03
  -2   2  15     5504.78     5588.93      123.36 o   0.2188E-04
  -1   2  15        4.13       22.74       14.43 o   0.8373E-03
   0   2  15     1865.30     1936.66       60.72 o   0.9939E-04
   1   2  15      999.39     1096.12       44.44 o   0.2007E-03
   2   2  15      576.50      535.49       34.89 o   0.3843E-03
   3   2  15      780.39      763.73       41.01 o   0.2684E-03
   4   2  15      696.97      761.89       40.01 o   0.2814E-03
   5   2  15     1148.97     1050.24       60.40 o   0.1489E-03
   6   2  15       -1.35        2.16       16.28 o   0.1039E-03
   7   2  15      605.12      583.94       53.98 o   0.2264E-03
   8   2  15      383.13      454.13       77.22 o   0.1425E-03
 -18   3  15       14.67        3.26       24.66 o   0.1603E-02
 -17   3  15      445.50      393.12       77.29 o   0.1434E-03
 -16   3  15        2.76        4.74       24.80 o   0.8080E-04
 -15   3  15      210.70      213.64       38.15 o   0.5129E-03
 -14   3  15      474.41      557.45       53.55 o   0.2383E-03
 -13   3  15      799.02      817.48       67.35 o   0.1491E-03
 -12   3  15      240.14      237.71       34.68 o   0.5683E-03
 -11   3  15      220.07      201.05       26.27 o   0.8552E-03
 -10   3  15      165.20      250.09       28.34 o   0.7573E-03
  -9   3  15     1015.19      969.52       45.83 o   0.2065E-03
  -8   3  15      859.25      926.36       42.12 o   0.2356E-03
  -7   3  15     2624.72     2630.23       77.90 o   0.6280E-04
  -6   3  15       23.06        2.36       13.37 o   0.5019E-02
  -5   3  15      421.57      402.68       30.01 o   0.5262E-03
  -4   3  15      972.15     1012.84       45.56 o   0.2054E-03
  -3   3  15      184.13      167.33       20.19 o   0.1241E-02
  -2   3  15       24.82       33.48       10.71 o   0.5488E-02
  -1   3  15     2180.86     2239.61       65.25 o   0.8296E-04
   0   3  15       22.74       36.85       12.46 o   0.4416E-02
   1   3  15      530.79      565.05       32.20 o   0.4100E-03
   2   3  15       44.57       49.49       14.21 o   0.3239E-02
   3   3  15      644.35      647.10       37.71 o   0.3240E-03
   4   3  15     1377.69     1320.63       63.12 o   0.1250E-03
   5   3  15      114.76      108.58       21.89 o   0.1371E-02
   6   3  15       16.27       56.79       21.40 o   0.1807E-02
   7   3  15      190.90      162.29       41.30 o   0.4760E-03
   8   3  15      263.87      177.77       60.24 o   0.2434E-03
 -17   4  15      335.56      205.39       69.50 o   0.1847E-03
 -16   4  15      529.56      543.53       56.01 o   0.2225E-03
 -15   4  15       72.75       37.07       27.26 o   0.1173E-02
 -14   4  15       26.32       28.65       22.36 o   0.1780E-02
 -13   4  15     1771.36     1801.83       99.94 o   0.6321E-04
 -12   4  15      891.58      917.24       68.54 o   0.1392E-03
 -11   4  15      985.76     1085.43       56.21 o   0.1634E-03
 -10   4  15      650.19      708.39       45.59 o   0.2581E-03
  -9   4  15      -22.20        7.52       17.30 o   0.3061E-02
  -8   4  15      327.56      333.82       32.59 o   0.5378E-03
  -7   4  15       50.83       59.37       15.17 o   0.2807E-02
  -6   4  15      870.38      821.91       64.32 o   0.1563E-03
  -5   4  15      827.87      859.48       42.24 o   0.2453E-03
  -4   4  15     4697.41     4660.61      110.76 o   0.2825E-04
  -3   4  15      296.72      291.48       23.83 o   0.7923E-03
  -2   4  15       66.12       65.15       12.58 o   0.3282E-02
  -1   4  15     1220.49     1326.83       53.35 o   0.1498E-03
   0   4  15      514.33      536.38       35.74 o   0.3842E-03
   1   4  15      104.38      138.47       18.28 o   0.1604E-02
   2   4  15       84.73       69.39       18.16 o   0.2015E-02
   3   4  15      534.86      517.66       38.47 o   0.3580E-03
   4   4  15      739.89      765.77       47.05 o   0.2371E-03
   5   4  15       64.19       53.42       17.28 o   0.2349E-02
   6   4  15      242.80      249.60       33.16 o   0.5953E-03
   7   4  15      588.61      642.23       62.91 o   0.1800E-03
 -16   5  15      532.60      681.99       84.38 o   0.1144E-03
 -15   5  15      264.46      213.72       42.59 o   0.4251E-03
 -14   5  15     1067.92     1138.98       77.98 o   0.1079E-03
 -13   5  15      382.07      422.47       45.98 o   0.3217E-03
 -12   5  15     3939.71     3892.09      122.18 o   0.3074E-04
 -11   5  15      657.49      631.91       45.83 o   0.2668E-03
 -10   5  15       21.07       17.76       12.71 o   0.4915E-02
  -9   5  15      181.97      129.76       24.72 o   0.1055E-02
  -8   5  15      188.24      206.61       25.99 o   0.8760E-03
  -7   5  15     2063.85     2237.36      102.56 o   0.5520E-04
  -6   5  15     7994.84     7727.22      181.21 o   0.1161E-04
  -5   5  15     1035.15     1072.34       42.91 o   0.2067E-03
  -4   5  15     1542.26     1546.83       59.84 o   0.1192E-03
  -3   5  15     5495.67     5378.41      125.32 o   0.2225E-04
  -2   5  15      145.96      134.92       19.97 o   0.1401E-02
  -1   5  15      927.61      912.41       47.06 o   0.2117E-03
   0   5  15      298.07      299.35       28.02 o   0.6684E-03
   1   5  15     1553.06     1545.81       77.18 o   0.9283E-04
   2   5  15     2140.80     2027.21       92.89 o   0.6377E-04
   3   5  15      786.89      797.11       56.48 o   0.1885E-03
   4   5  15      745.05      858.81       55.76 o   0.1882E-03
   5   5  15       44.07       96.93       27.13 o   0.1093E-02
   6   5  15      256.23      239.49       44.79 o   0.3874E-03
 -15   6  15       28.18        5.01       40.48 o   0.6000E-03
 -14   6  15       83.21       96.21       42.67 o   0.4932E-03
 -13   6  15     1380.95     1190.27      130.50 o   0.4827E-04
 -12   6  15      416.36      400.41       37.72 o   0.4148E-03
 -11   6  15       73.13       73.34       19.77 o   0.1804E-02
 -10   6  15      583.65      585.66       44.36 o   0.2896E-03
  -9   6  15     1679.04     1606.95       74.53 o   0.9331E-04
  -8   6  15        1.60       20.61       14.68 o   0.2180E-03
  -7   6  15      186.24      209.60       26.65 o   0.8488E-03
  -6   6  15     2009.24     1985.44       83.95 o   0.7259E-04
  -5   6  15     1235.08     1348.44       56.31 o   0.1415E-03
  -4   6  15       -0.16        9.86       19.49 o   0.1731E-05
  -3   6  15      808.89      824.84       54.06 o   0.1952E-03
  -2   6  15     2132.20     2287.53       89.46 o   0.6300E-04
  -1   6  15       13.54       23.42       17.39 o   0.2882E-02
   0   6  15      852.67      795.38       56.88 o   0.1847E-03
   1   6  15     1382.29     1407.95       74.50 o   0.1023E-03
   2   6  15     1515.23     1690.28       79.02 o   0.8762E-04
   3   6  15      323.10      362.03       37.62 o   0.4442E-03
   4   6  15       36.13       48.52       17.58 o   0.2448E-02
   5   6  15       63.34       15.53       28.49 o   0.1135E-02
   6   6  15      533.85      492.70       86.82 o   0.1136E-03
 -15   7  15      196.50      182.71       54.96 o   0.2896E-03
 -14   7  15       62.47       76.63       22.95 o   0.1455E-02
 -13   7  15       72.36       66.69       24.02 o   0.1370E-02
 -12   7  15      101.44      133.45       23.71 o   0.1188E-02
 -11   7  15      932.88      929.55       58.20 o   0.1683E-03
 -10   7  15       26.19       34.71       17.09 o   0.2749E-02
  -9   7  15      169.62      218.90       26.15 o   0.8662E-03
  -8   7  15       16.01       20.10       15.43 o   0.3575E-02
  -7   7  15      311.69      406.40       33.75 o   0.4888E-03
  -6   7  15       16.35       20.59       18.21 o   0.2677E-02
  -5   7  15       11.26        7.87       14.44 o   0.4374E-02
  -4   7  15      226.94      256.89       31.41 o   0.6387E-03
  -3   7  15      113.51       81.62       24.62 o   0.1230E-02
  -2   7  15      947.07      922.88       60.60 o   0.1604E-03
  -1   7  15      370.14      346.32       37.97 o   0.4361E-03
   0   7  15        8.29        9.66       17.43 o   0.2742E-02
   1   7  15        7.33        6.74       20.45 o   0.1214E-02
   2   7  15        0.50        1.59       12.02 o   0.1198E-04
   3   7  15        0.25        1.57       17.24 o   0.2827E-05
   4   7  15       97.52       40.67       32.88 o   0.8242E-03
   5   7  15       15.69        0.31       26.60 o   0.1390E-02
 -14   8  15        8.45      105.42       32.76 o   0.7374E-04
 -13   8  15      932.61      871.82       74.64 o   0.1249E-03
 -12   8  15      445.48      478.89       41.92 o   0.3431E-03
 -11   8  15       -3.04        1.21       19.05 o   0.2805E-03
 -10   8  15      734.81      721.30       52.33 o   0.2153E-03
  -9   8  15       33.47       28.85       14.89 o   0.3452E-02
  -8   8  15      666.21      684.16       50.92 o   0.2297E-03
  -7   8  15      439.48      396.51       41.26 o   0.3698E-03
  -6   8  15      149.96      148.30       21.89 o   0.1217E-02
  -5   8  15     1836.84     1770.55       72.35 o   0.9034E-04
  -4   8  15      347.96      456.38       46.74 o   0.3116E-03
  -3   8  15     2578.10     2727.16      103.16 o   0.4816E-04
  -2   8  15      483.48      483.28       44.73 o   0.3124E-03
  -1   8  15      191.91      174.81       32.80 o   0.6698E-03
   0   8  15        9.25       20.18       15.74 o   0.3513E-02
   1   8  15       90.39       62.36       26.25 o   0.1178E-02
   2   8  15      254.55      309.97       35.75 o   0.5080E-03
   3   8  15      395.49      335.30       53.02 o   0.2727E-03
   4   8  15      -19.27        1.00       28.28 o   0.1226E-02
 -13   9  15      616.03      520.75       63.09 o   0.1861E-03
 -12   9  15      885.63      939.19       60.33 o   0.1622E-03
 -11   9  15      250.47      273.10       34.84 o   0.5437E-03
 -10   9  15      561.84      518.02       46.82 o   0.2832E-03
  -9   9  15      425.15      429.90       41.75 o   0.3580E-03
  -8   9  15       77.89       85.91       18.04 o   0.1950E-02
  -7   9  15      203.32      162.92       29.10 o   0.7983E-03
  -6   9  15     1652.91     1689.65       70.35 o   0.9716E-04
  -5   9  15      584.49      556.95       41.86 o   0.3140E-03
  -4   9  15     1090.14     1114.18       66.84 o   0.1312E-03
  -3   9  15     1535.00     1537.07       80.46 o   0.8892E-04
  -2   9  15       14.90       50.76       21.04 o   0.1886E-02
  -1   9  15      724.96      802.50       56.39 o   0.1908E-03
   0   9  15      477.39      429.39       47.17 o   0.3010E-03
   1   9  15     1742.78     1834.96       90.83 o   0.7070E-04
   2   9  15       66.42      133.31       33.08 o   0.7441E-03
   3   9  15       18.09        2.12       25.60 o   0.1488E-02
 -13  10  15     1761.23     1459.89      109.99 o   0.5896E-04
 -12  10  15      162.32      140.16       29.80 o   0.8171E-03
 -11  10  15      451.00      404.12       45.35 o   0.3243E-03
 -10  10  15        7.61       33.39       18.94 o   0.6217E-03
  -9  10  15      855.23      851.94       60.54 o   0.1676E-03
  -8  10  15     1372.57     1473.56       75.86 o   0.9863E-04
  -7  10  15      -18.51        5.17       16.75 o   0.3314E-02
  -6  10  15      146.40      149.71       23.14 o   0.1142E-02
  -5  10  15       19.84        5.63       15.98 o   0.3600E-02
  -4  10  15       14.89        5.64       18.65 o   0.2723E-02
  -3  10  15       49.96       57.94       20.29 o   0.1869E-02
  -2  10  15      395.87      459.27       43.88 o   0.3331E-03
  -1  10  15     1334.33     1387.29       78.82 o   0.9683E-04
   0  10  15      397.66      330.99       45.74 o   0.3397E-03
   1  10  15       28.12        0.90       35.96 o   0.7605E-03
   2  10  15      652.82      561.19       97.38 o   0.9098E-04
 -13  11  15       16.10      111.52       33.28 o   0.1275E-03
 -12  11  15       60.86       91.84       25.82 o   0.1175E-02
 -11  11  15      142.95      106.76       29.41 o   0.8818E-03
 -10  11  15      190.96      172.84       33.02 o   0.6650E-03
  -9  11  15     1350.36     1341.78       77.40 o   0.9980E-04
  -8  11  15       33.79       30.13       19.30 o   0.2264E-02
  -7  11  15      205.68      199.63       28.21 o   0.7921E-03
  -6  11  15       63.75       85.20       18.51 o   0.1929E-02
  -5  11  15       27.20       16.35       22.94 o   0.1754E-02
  -4  11  15      723.73      678.34       58.28 o   0.1922E-03
  -3  11  15       31.64       73.64       22.97 o   0.1515E-02
  -2  11  15      246.38      222.11       35.58 o   0.5552E-03
  -1  11  15     1657.82     1612.33      108.24 o   0.5935E-04
   0  11  15     1367.13     1337.05      136.71 o   0.4401E-04
   1  11  15      -29.51        3.00       38.61 o   0.6593E-03
 -11  12  15      106.26       77.55       34.06 o   0.7371E-03
 -10  12  15      613.17      690.44       92.56 o   0.9722E-04
  -9  12  15       63.29        6.09       44.55 o   0.4902E-03
  -8  12  15      145.34      149.48       37.72 o   0.5680E-03
  -7  12  15      711.33      702.10       71.93 o   0.1425E-03
  -6  12  15      765.68      693.46       73.52 o   0.1372E-03
  -5  12  15      245.49      260.19       61.46 o   0.2285E-03
  -4  12  15      -42.60       38.47       36.83 o   0.6923E-03
  -3  12  15     1371.99     1483.91      134.41 o   0.4449E-04
  -2  12  15      824.92      842.82      102.98 o   0.7780E-04
  -1  12  15      -52.73       36.29       43.98 o   0.4933E-03
  -7  13  15       90.27       52.17       40.12 o   0.5699E-03
  -6  13  15       40.32      181.87       29.75 o   0.8391E-03
  -5  13  15      748.32      613.86       97.22 o   0.8966E-04
  -4  13  15       85.76        9.72       45.29 o   0.4697E-03
 -17   0  16      -25.87        2.73       42.49 o   0.5469E-03
 -16   0  16     2483.06     2574.77      186.54 o   0.2262E-04
 -15   0  16      256.65      414.84       58.42 o   0.2335E-03
 -14   0  16     3714.06     3583.22      219.95 o   0.1560E-04
 -13   0  16        8.00       56.02       22.61 o   0.2749E-03
 -12   0  16      -27.52        5.68       36.30 o   0.7426E-03
 -11   0  16      345.28      355.21       60.70 o   0.2207E-03
 -10   0  16     4151.72     4012.96      145.04 o   0.2521E-04
  -9   0  16      801.88      704.20       58.86 o   0.1851E-03
  -8   0  16     4546.00     4352.28      154.64 o   0.2216E-04
  -7   0  16     1101.40     1046.58       69.77 o   0.1270E-03
  -6   0  16     1272.68     1411.27       76.37 o   0.1006E-03
  -5   0  16      696.52      784.06       55.44 o   0.1975E-03
  -4   0  16     6115.81     5996.28      187.60 o   0.1429E-04
  -3   0  16     6360.19     6393.35      194.77 o   0.1315E-04
  -2   0  16      472.24      406.39       48.19 o   0.2966E-03
[truncated: 57,858 more chars]
